# Supplementary material for: Proteogenomic analysis reveals cytoplasmic sequestration of RUNX1 by the acute myeloid leukemia–initiating CBFB::MYH11 oncofusion protein
Source: J Clin Invest. 2023 Dec 7;134(4):e176311. doi: 10.1172/JCI176311 (PMC10866659; doi:10.1172/JCI176311)
Supplement: Supplemental tables 1-12 [file jci-134-176311-s178.xlsx]

## Sheet: S1 TurboID vs PML-RARA
TurboID_1	TurboID_2	TurboID_3	TurboID_4	TurboID_5	TurboID_6	TurboID_7	TurboID_8	TurboID_9	TurboID_10	TurboID_11	TurboID_12	TurboID_13	TurboID_14	TurboID_15	TurboID_16	TurboID_17	TurboID_18	TurboID_19	TurboID_20	TurboID_21	TurboID_22	TurboID_23	PML::RARA_1	PML::RARA_2	PML::RARA_3	PML::RARA_4	PML::RARA5	PML::RARA_6	PML::RARA_7	PML::RARA_8	PML::RARA_9	PML::RARA_10	PML::RARA_11	PML::RARA_12	RUNX1::RUNX1T1_1	RUNX1::RUNX1T1_2	RUNX1::RUNX1T1_3	RUNX1::RUNX1T1_4	RUNX1::RUNX1T1_5	RUNX1::RUNX1T1_6	CBFB::MYH11_	CBFB::MYH11_2	CBFB::MYH11_3	CBFB::MYH11_4	CBFB::MYH11_5	CBFB::MYH11_6	CBFB::MYH11_7	CBFB::MYH11_8	NPM1_1
0	0	0	0	0	0	0	0	0	0	0	0	0	0	0	0	0	0	0	0	0	0	0	485.345	702.741	783.052	824.938	843.432	897.648	785.971	973.213	1040.72	1087.81	923.131	952.355	0	0	0	114.612	163.237	193.586	0	0	0	0	0	0	0	0	0
0	0	0	0	0	0	0	0	0	0	0	0	0	0	0	0	0	0	0	0	0	0	0	377.491	281.096	248.285	269.367	294.532	286.749	300.098	279.966	291.908	335.744	285.085	397.999	940.626	759.919	692.615	773.634	843.39	871.136	0	0	0	0	261.81	463.902	0	0	0
0	0	0	0	0	0	0	0	0	0	0	0	0	0	0	0	0	0	0	0	0	0	0	161.782	281.096	305.581	134.684	147.266	162.075	171.485	293.297	139.608	308.884	217.207	369.571	0	0	159.834	85.9593	163.237	169.388	0	0	0	0	0	0	0	0	88.2711
1008.2	854.025	1969.33	1581.29	1535.26	1279.06	1483.81	806.933	940.307	950.127	1420.02	1224.58	1455.08	1451.71	1162.58	1571.09	1441.07	1624.3	1163.48	1336.75	1350.98	1408	1285.31	4125.43	6914.97	7028.37	4983.3	4699.12	4949.53	5744.73	6665.85	3870.96	5774.79	3869.01	5458.28	12986.7	14760	11801.1	12320.8	12378.8	9534.1	2497.95	1719.53	2260.84	1582.07	2661.73	2870.4	3480.71	2003.81	1610.95
580.478	678.196	631.196	759.018	639.69	795.861	587.647	706.066	899.424	826.197	631.12	691.293	941.524	897.124	609.876	716.637	648.482	770.853	788.166	598.021	675.489	901.119	785.464	1779.6	2586.09	2463.75	1818.23	1499.43	1695.56	2172.14	2546.35	1687.99	2457.65	1615.48	2373.78	2093.65	1549.07	1811.45	2607.43	3183.12	2758.6	514.284	612.036	370.63	646.199	523.62	695.853	502.371	787.209	904.779
885.993	929.38	1590.62	1307.2	1202.62	852.708	1160.6	1109.53	756.334	722.923	1104.46	1204.83	1146.95	1321.22	1067.28	1019.83	1152.86	1101.22	1088.42	949.797	1095.39	929.279	910.425	2534.58	3401.27	3590.58	2845.19	2690.95	3141.77	3129.59	3852.86	2360.65	3236.57	2212.8	3411.42	1759.88	2016.71	1784.82	945.552	2176.49	1161.51	734.691	699.47	1704.9	935.875	261.81	260.945	897.091	405.532	1257.86
488.824	527.486	1035.16	1243.95	1484.08	568.472	998.999	645.546	613.244	537.028	1081.92	987.562	1010	1125.48	628.935	1019.83	864.642	1046.16	825.698	668.376	1004.1	760.319	1053.24	2804.22	4778.64	5003.89	3737.47	3494.22	3765.13	3786.95	4719.42	3363.29	4552.69	2864.42	4349.56	8131.86	9031.34	7032.7	7105.97	8597.14	7670.84	734.691	932.627	1371.33	1025.01	2269.02	2783.41	2655.39	1932.24	1544.74
366.618	477.249	530.205	484.928	383.814	369.507	411.353	403.467	327.063	206.549	586.04	237.015	239.661	326.227	323.997	303.192	414.308	330.366	356.551	316.599	383.385	253.44	321.326	1213.36	1517.92	1527.91	1313.17	1325.39	1408.81	1214.68	1013.21	989.949	1450.41	1303.24	1492.5	2488.11	2133.62	1278.67	1776.49	1469.13	1161.51	551.018	466.313	407.693	846.744	785.429	724.847	610.022	906.484	684.101
397.169	477.249	908.923	674.683	690.865	710.59	602.338	443.813	408.829	619.648	743.82	513.532	462.203	587.209	667.052	413.444	486.361	412.957	487.912	386.955	584.206	478.72	517.692	889.8	1489.81	1986.28	1633.04	2021.56	1994.77	1986.36	2533.02	1611.84	2484.5	1968.44	2430.64	4187.3	4091.87	3756.1	4154.7	3509.59	3000.58	697.957	699.47	889.511	713.048	872.699	898.811	1148.28	667.935	970.982
152.757	276.302	555.453	674.683	793.215	540.048	617.029	242.08	327.063	433.754	586.04	395.025	547.796	668.765	323.997	358.318	666.495	412.957	656.805	492.488	638.976	337.92	535.544	2022.27	2445.54	2272.76	2188.61	2235.76	2256.59	2129.27	2573.02	1992.59	2900.83	2416.43	2885.49	2973.59	3361.18	3649.55	3065.88	2911.06	3363.55	514.284	291.446	555.944	601.634	959.969	869.817	1040.63	834.919	882.711
274.963	100.473	302.974	442.761	102.35	198.965	484.808	282.427	183.973	144.585	293.02	493.781	359.491	358.85	247.762	358.318	414.308	275.305	300.254	105.533	401.642	140.8	410.584	1563.89	2276.88	2349.16	1750.89	1660.09	1845.16	1829.17	2586.35	1776.83	2336.78	1995.59	2274.28	546.17	643.008	665.976	372.49	870.596	871.136	477.549	116.578	333.567	245.11	0	231.951	179.418	310.113	331.017
336.066	251.184	833.179	780.102	793.215	397.93	719.867	322.773	470.153	537.028	495.88	651.791	787.456	929.747	400.231	303.192	882.656	468.018	844.464	457.31	876.31	366.08	731.91	2237.98	2586.09	2482.85	2373.8	2624.01	2917.36	2343.62	3266.26	2703.32	3948.35	3325.99	3780.99	2730.85	3916.5	4688.47	2722.04	4135.33	4452.47	551.018	291.446	852.448	690.765	1265.41	1101.77	1435.35	1073.47	750.304
244.412	100.473	353.47	463.844	409.401	682.166	308.514	201.733	183.973	144.585	405.72	454.278	325.254	424.095	152.469	303.192	576.428	302.835	412.849	246.244	620.719	281.6	464.138	1240.33	2164.44	2673.84	1986.58	2945.32	2892.42	3343.95	3692.88	1852.98	2806.82	1778.39	2572.78	1062	1022.97	1278.67	802.287	925.008	1088.92	367.346	204.012	333.567	512.503	174.54	260.945	143.535	262.403	485.491
1160.96	1281.04	1211.9	885.521	844.39	1222.21	998.999	827.106	899.424	888.162	856.52	908.557	1129.83	1239.66	1029.17	1185.21	1477.1	1128.75	1613.86	1231.22	1332.72	1295.36	1463.82	2318.87	2895.29	3017.61	2373.8	2195.6	2505.93	3472.56	3932.85	2424.11	3518.6	2633.64	3454.06	1426.11	1110.65	985.644	1289.39	1088.25	580.757	2461.22	2535.58	2038.46	2116.86	1090.87	1246.74	789.44	930.338	970.982
855.442	602.841	1186.65	1096.36	895.566	909.555	925.543	847.28	531.478	805.542	969.219	849.303	873.049	929.747	876.697	744.199	612.455	743.323	694.337	562.843	602.463	732.159	714.058	1483	2080.11	1795.29	1700.38	2021.56	2156.85	1872.04	2253.06	1827.6	2202.48	1832.69	1961.57	5795.47	5787.07	4928.22	5472.74	4951.52	3871.72	991.833	1369.8	1074.83	824.461	1265.41	1739.63	1327.69	1168.89	1390.27
305.515	427.012	656.444	442.761	486.164	198.965	381.97	242.08	122.649	227.204	473.34	632.04	564.914	473.029	323.997	192.941	360.268	302.835	262.722	246.244	328.616	225.28	339.178	1078.54	1377.37	1566.1	1582.53	1847.52	2069.58	1571.94	2319.71	1472.23	2135.33	1778.39	2103.71	970.969	1256.79	1092.2	573.062	952.215	1306.7	440.815	466.313	518.881	623.917	392.715	492.896	466.487	357.822	750.304
1222.06	979.616	1009.91	1433.7	1100.27	1478.03	1307.51	1190.23	797.217	929.472	1081.92	1283.83	1164.07	1125.48	1295.99	1433.27	1260.94	1431.58	1125.95	1301.57	1131.9	1267.2	1124.64	2966	3569.93	3017.61	3282.91	2115.27	2318.92	1957.78	2293.05	2436.8	2632.23	2579.34	2572.78	2427.42	2542.81	1944.65	2177.64	2394.14	1887.46	1102.04	874.338	778.322	1136.42	872.699	1043.78	753.556	1168.89	1500.61
733.236	552.604	605.949	695.767	742.04	483.201	440.735	504.333	470.153	516.373	473.34	553.035	599.152	456.718	476.466	496.133	396.294	523.079	356.551	492.488	419.898	450.56	428.435	1024.62	1461.7	1222.33	1178.48	1178.13	1358.94	1157.52	1773.11	939.183	1383.26	936.707	1478.28	1638.51	1344.47	1758.18	1690.53	1523.54	1500.29	808.16	874.338	370.63	557.068	829.064	956.799	538.254	620.226	970.982
122.206	301.42	681.692	484.928	307.051	909.555	543.573	282.427	286.18	516.373	473.34	612.288	496.44	619.831	476.466	248.066	540.401	302.835	525.444	316.599	602.463	309.76	606.95	1348.18	1967.68	2368.25	1885.57	1887.68	2381.26	1872.04	3466.24	2017.97	2860.54	1886.99	2885.49	2579.14	3302.72	3196.68	2464.17	4026.51	4621.86	367.346	495.458	741.259	646.199	349.08	1043.78	861.207	715.645	639.965
91.6545	75.3551	176.735	316.258	204.701	483.201	264.441	60.52	224.856	289.169	315.56	316.02	308.135	260.982	209.645	165.378	288.214	247.774	225.19	281.421	200.821	168.96	214.218	943.727	1040.06	1069.53	976.457	1191.51	1134.53	1128.94	1399.83	1066.1	1302.69	1058.89	1321.93	2063.31	1899.8	1358.59	2206.29	2285.31	1814.87	146.938	291.446	222.378	245.11	87.2699	376.921	179.418	119.274	441.356
244.412	427.012	656.444	611.431	665.277	596.896	675.794	423.64	654.127	640.303	450.8	770.298	838.812	799.256	552.701	303.192	612.455	330.366	600.508	140.711	584.206	253.44	535.544	1941.38	2810.96	2635.64	2154.94	1874.29	1720.49	2343.62	2386.37	1497.62	2417.36	1819.11	2388	4885.19	4121.1	4129.05	4928.33	3999.3	4307.28	1175.51	670.325	1037.76	1025.01	1003.6	1855.61	1220.04	1097.32	573.762
274.963	125.592	277.726	463.844	281.463	312.66	293.823	181.56	61.3244	41.3099	315.56	375.274	205.423	342.538	114.352	137.815	126.094	137.652	112.595	105.533	237.334	112.64	160.663	1348.18	1517.92	1737.99	1498.36	1727.03	2044.64	1500.49	2133.07	1294.55	1611.57	1303.24	1549.35	2852.22	2338.21	3356.52	2206.29	3074.29	3484.54	808.16	320.59	593.007	913.592	959.969	811.829	753.556	834.919	706.169
488.824	276.302	656.444	653.599	665.277	739.014	514.191	383.293	429.271	537.028	473.34	632.04	479.321	521.963	400.231	551.259	450.334	523.079	525.444	386.955	492.924	337.92	535.544	862.836	1011.95	1165.03	993.292	1178.13	1084.66	1329.01	1253.18	1116.87	1356.41	1235.37	1435.64	1062	906.057	1092.2	888.246	952.215	774.343	697.957	553.747	407.693	579.351	305.445	492.896	430.604	286.258	882.711
152.757	150.71	151.487	147.587	153.526	85.2708	176.294	100.867	81.7658	103.275	112.7	59.2537	291.016	375.161	114.352	137.815	144.107	137.652	112.595	140.711	109.539	140.8	124.96	458.382	590.303	611.163	757.596	696.166	685.703	500.163	519.936	444.208	564.05	570.169	582.785	364.113	613.781	586.059	544.409	1142.66	1161.51	110.204	116.578	259.441	200.545	0	115.976	215.302	214.693	44.1356
0	175.829	176.735	105.419	153.526	56.8472	88.147	100.867	122.649	165.239	180.32	79.005	119.83	146.802	152.469	82.6888	54.0401	165.183	75.0634	140.711	54.7693	84.4799	53.5544	566.236	927.618	1069.53	1094.3	803.268	797.909	814.552	1039.87	837.65	1128.1	719.499	1122.93	303.428	467.642	479.503	601.715	598.535	943.731	146.938	204.012	111.189	200.545	261.81	260.945	251.185	190.839	66.2033
427.721	226.065	1186.65	906.605	639.69	625.319	940.234	484.16	265.739	598.993	901.599	928.308	975.761	1109.17	647.994	716.637	828.615	715.792	788.166	422.132	876.31	619.519	856.87	1806.56	2923.4	2692.93	1919.24	2262.54	2805.15	2072.1	3359.59	1992.59	3061.98	2579.34	3155.57	3732.16	3770.37	4528.64	3810.86	4543.42	4863.84	551.018	408.024	630.07	1047.29	1352.68	1507.68	1973.6	1240.45	750.304
947.096	828.906	883.675	1391.53	716.452	824.284	1013.69	1109.53	735.892	846.852	1284.78	869.054	1061.35	1125.48	1238.81	964.703	1278.95	908.505	1069.65	949.797	1077.13	929.279	1088.94	1725.67	2417.43	2215.46	1952.91	1445.88	1595.82	1657.68	1946.43	2233.73	2645.66	2348.55	2629.64	2397.08	1929.02	1571.7	2464.17	1986.05	1960.06	844.895	961.771	444.755	1492.94	610.89	1159.76	466.487	1192.74	1897.83
1619.23	1180.56	1136.15	1286.11	1151.44	1335.91	998.999	1149.88	1001.63	867.507	1780.66	1165.32	1044.24	1076.55	1124.46	1433.27	1188.88	1376.52	1125.95	1407.11	1004.1	1267.2	1196.05	2939.03	3316.94	2845.73	2895.7	1807.35	1770.36	2257.88	2399.7	2195.66	2430.79	2117.77	2331.14	2943.25	2338.21	2131.12	2521.47	2394.14	1742.27	1983.67	990.916	963.637	1136.42	1832.67	1362.71	1112.39	1526.71	1897.83
152.757	100.473	403.966	484.928	434.989	426.354	381.97	221.907	265.739	371.789	405.72	513.532	445.084	440.407	381.173	303.192	378.281	357.896	431.615	246.244	419.898	309.76	410.584	674.091	1124.39	1031.34	875.444	937.147	959.984	1014.62	1133.19	913.8	1101.24	1004.58	1009.21	1304.74	1315.24	1358.59	1575.92	1605.16	1427.69	587.753	262.301	518.881	601.634	349.08	550.884	538.254	381.677	750.304
213.86	125.592	75.7436	105.419	76.7628	255.812	249.75	221.907	61.3244	185.894	202.86	118.507	136.949	130.491	152.469	248.066	126.094	165.183	150.127	70.3554	200.821	197.12	178.515	620.163	871.399	935.843	606.077	361.471	523.628	443.002	679.916	710.733	765.496	543.018	625.427	879.94	526.098	506.142	716.327	489.71	459.766	183.673	174.868	0	356.524	261.81	405.915	143.535	572.516	220.678
580.478	276.302	656.444	737.934	767.628	454.778	602.338	342.947	531.478	743.578	586.04	513.532	684.745	750.322	476.466	303.192	558.415	275.305	544.21	316.599	620.719	422.4	428.435	970.69	1517.92	1566.1	1178.48	1178.13	1209.33	2000.65	1986.42	1002.64	1759.3	1113.19	1776.78	3216.33	3419.63	2504.07	3266.45	3074.29	2129.44	881.629	553.747	333.567	423.372	1178.14	1188.75	1040.63	596.371	794.44
397.169	200.947	454.461	316.258	409.401	397.93	308.514	282.427	224.856	185.894	315.56	98.7562	427.965	358.85	343.056	303.192	288.214	247.774	319.02	281.421	219.077	309.76	249.92	728.018	730.851	802.151	791.267	856.82	723.105	643.067	639.921	888.416	926.653	909.556	867.07	849.598	993.74	959.005	1060.16	680.153	798.541	330.611	408.024	333.567	289.676	523.62	521.89	394.72	429.387	1147.52
274.963	200.947	328.222	316.258	511.752	312.66	279.132	242.08	245.297	185.894	450.8	355.522	325.254	358.85	381.173	441.007	252.187	220.244	281.488	211.066	310.36	450.56	267.772	458.382	702.741	840.348	858.608	709.554	685.703	800.261	1079.87	609.2	980.372	855.254	1080.28	1547.48	1227.56	1465.15	1375.35	952.215	1935.86	367.346	466.313	296.504	401.089	349.08	434.908	394.72	357.822	419.288
672.133	728.433	1237.15	1117.44	1356.14	1421.18	1028.38	625.373	1206.05	1177.33	1127	1086.32	1301.01	1304.91	876.697	1350.58	1134.84	1211.34	1107.19	1477.46	985.848	1492.48	1071.09	1860.49	3063.95	2692.93	2356.96	2182.21	1982.31	2515.11	2999.63	1713.37	2605.37	1696.93	2572.78	4308.67	5436.34	4581.91	3610.29	4543.42	3968.51	1102.04	816.048	1186.01	1114.14	1003.6	782.835	1112.39	763.355	1875.76
91.6545	100.473	429.214	274.09	639.69	312.66	572.955	403.467	470.153	289.169	473.34	256.766	701.863	734.011	285.88	137.815	486.361	137.652	450.381	105.533	419.898	112.64	517.692	1132.47	1939.57	2024.48	1532.03	2624.01	2655.54	2658.01	3319.59	1979.9	2551.65	1914.14	2729.14	1213.71	1841.34	2583.99	1203.43	1931.64	2516.61	293.876	58.2892	370.63	512.503	218.175	260.945	466.487	500.951	529.627
427.721	577.723	454.461	442.761	434.989	568.472	602.338	463.987	265.739	330.479	473.34	395.025	530.677	456.718	609.876	523.696	558.415	605.67	525.444	562.843	529.437	535.039	535.544	754.981	1264.93	1203.23	942.786	736.329	910.115	828.842	1199.85	1028.02	1369.84	1099.61	1293.5	1972.28	1782.89	1651.62	1891.1	1986.05	1693.88	697.957	670.325	630.07	557.068	829.064	1043.78	538.254	787.209	595.83
549.927	427.012	530.205	527.096	460.577	397.93	528.882	383.293	286.18	392.444	540.96	572.786	633.389	636.143	457.407	137.815	450.334	275.305	319.02	211.066	328.616	253.44	535.544	862.836	1152.5	1241.42	1094.3	1218.29	1122.06	1100.36	1359.83	1078.79	1248.97	1208.22	1279.28	1577.82	1402.93	1252.03	1518.61	1115.45	1451.89	551.018	757.759	481.818	690.765	436.35	289.939	322.953	477.097	684.101
122.206	125.592	176.735	105.419	102.35	170.542	102.838	60.52	102.207	123.93	202.86	138.259	102.712	97.8681	171.528	220.504	162.12	192.713	131.361	281.421	200.821	168.96	267.772	431.418	646.522	611.163	521.899	401.634	448.824	585.905	679.916	342.675	711.777	339.386	525.928	1638.51	1578.29	1438.51	1146.12	1278.69	1427.69	0	262.301	0	133.696	130.905	231.951	107.651	95.4193	331.017
244.412	200.947	403.966	421.677	358.226	142.118	352.588	302.6	204.415	103.275	202.86	533.283	496.44	358.85	304.938	137.815	288.214	192.713	243.956	140.711	328.616	168.96	339.178	943.727	1349.26	1050.44	892.279	736.329	997.386	1014.62	1226.52	533.05	1141.53	936.707	1066.07	2912.91	2835.08	2743.82	2893.96	2856.64	3121.57	477.549	495.458	704.196	534.786	567.255	492.896	789.44	620.226	551.694
488.824	527.486	429.214	548.18	332.639	284.236	749.249	645.546	265.739	413.099	495.88	671.542	582.033	554.586	819.521	716.637	828.615	660.731	919.527	492.488	657.232	760.319	749.761	1321.22	2023.89	1699.8	1279.49	1178.13	1433.74	1286.13	1586.47	1484.92	1974.17	1506.88	1748.35	3034.28	2484.35	2370.87	2722.04	2203.7	1597.08	477.549	757.759	333.567	958.158	872.699	1275.73	645.905	1335.87	728.237
458.272	427.012	656.444	716.851	793.215	483.201	484.808	423.64	408.829	433.754	811.44	592.537	479.321	554.586	457.407	413.444	450.334	330.366	375.317	246.244	401.642	506.88	428.435	754.981	899.509	1050.44	1060.63	1164.74	1184.4	971.746	1066.54	951.875	1181.82	1181.06	1179.78	1062	935.285	905.727	974.205	1142.66	822.739	587.753	641.181	444.755	423.372	523.62	666.86	574.138	596.371	904.779
152.757	125.592	151.487	126.503	127.938	227.389	220.367	121.04	122.649	144.585	157.78	177.761	256.779	146.802	266.821	55.1259	234.174	137.652	150.127	70.3554	237.334	112.64	196.366	458.382	449.754	420.174	420.886	481.961	361.553	300.098	519.936	469.591	510.331	502.292	511.713	637.198	555.325	586.059	429.796	435.298	435.568	293.876	87.4338	74.1259	133.696	218.175	115.976	0	143.129	286.881
122.206	200.947	100.991	231.922	281.463	341.083	264.441	282.427	163.532	206.549	225.4	197.512	273.898	358.85	266.821	137.815	252.187	137.652	187.659	0	237.334	84.4799	214.218	754.981	1180.61	1317.82	1060.63	1084.41	984.919	1300.42	1546.48	799.575	1423.55	868.829	1179.78	1850.91	1665.98	2051.21	1604.57	1741.19	2081.05	367.346	174.868	0	267.393	218.175	289.939	107.651	166.984	286.881
1344.27	552.604	1540.12	1180.69	1995.83	1222.21	1028.38	564.853	674.568	702.268	1081.92	770.298	975.761	978.681	1048.23	799.325	738.549	991.097	694.337	598.021	584.206	985.599	553.395	1806.56	2192.55	2043.57	2121.27	1927.84	2493.47	2315.04	2253.06	2386.03	2524.79	2973.03	2757.57	10832.4	11281.9	8577.77	9111.69	6964.77	6170.55	1836.73	2156.7	1000.7	891.309	2443.56	3218.32	2332.44	1431.29	1677.15
183.309	150.71	454.461	674.683	486.164	596.896	528.882	282.427	81.7658	165.239	405.72	375.274	393.728	538.275	362.114	165.378	234.174	137.652	243.956	70.3554	164.308	168.96	285.623	889.8	1293.04	1566.1	1111.14	1392.33	1496.08	1486.2	1946.43	1231.09	1732.44	1398.27	1634.64	2518.45	2338.21	2530.71	2464.17	2502.96	3629.73	697.957	757.759	518.881	757.613	218.175	579.878	143.535	214.693	1390.27
397.169	301.42	403.966	231.922	255.876	341.083	190.985	242.08	265.739	330.479	360.64	256.766	342.372	342.538	419.29	275.629	270.201	192.713	300.254	246.244	310.36	450.56	392.732	458.382	787.07	763.953	622.912	522.125	561.03	657.357	733.243	431.516	778.926	461.566	739.141	2032.97	1549.07	1678.26	2263.59	1115.45	1790.67	551.018	612.036	444.755	401.089	479.985	695.853	358.836	262.403	419.288
183.309	301.42	176.735	189.755	281.463	284.236	249.75	181.56	204.415	206.549	112.7	138.259	342.372	244.67	323.997	248.066	252.187	165.183	300.254	140.711	200.821	168.96	232.069	323.563	477.864	496.57	488.228	415.022	461.291	714.519	613.258	482.283	644.628	461.566	739.141	91.0283	175.366	319.668	257.878	299.267	217.784	404.08	262.301	0	245.11	174.54	144.969	0	119.274	331.017
0	100.473	227.231	253.006	179.113	170.542	146.912	60.52	122.649	165.239	135.24	197.512	205.423	179.425	133.41	82.6888	216.161	55.0609	206.424	175.888	146.052	56.3199	124.96	620.163	505.974	553.866	521.899	803.268	760.507	614.486	613.258	748.808	953.513	1031.73	895.498	879.94	847.602	745.893	716.327	870.596	1064.72	0	116.578	0	89.1309	305.445	521.89	322.953	262.403	220.678
91.6545	75.3551	176.735	189.755	76.7628	369.507	426.044	221.907	204.415	185.894	247.94	237.015	291.016	326.227	381.173	192.941	252.187	220.244	225.19	175.888	346.873	140.8	321.326	512.309	787.07	706.657	690.254	736.329	660.769	657.357	546.599	634.583	711.777	760.226	696.499	758.569	935.285	719.254	916.899	925.008	604.955	220.407	145.723	185.315	445.655	87.2699	144.969	107.651	310.113	706.169
122.206	150.71	201.983	253.006	307.051	284.236	235.059	121.04	143.09	165.239	293.02	158.01	171.186	309.916	95.2932	110.252	126.094	137.652	75.0634	0	109.539	168.96	124.96	620.163	646.522	878.546	791.267	816.656	872.713	843.132	906.555	799.575	698.347	855.254	838.641	1183.37	1344.47	1092.2	1146.12	952.215	1476.09	220.407	378.88	148.252	222.827	261.81	376.921	143.535	190.839	728.237
702.684	326.539	706.94	843.354	639.69	824.284	749.249	847.28	1001.63	1074.06	856.52	809.801	701.863	750.322	895.756	1185.21	810.602	1156.28	788.166	1231.22	821.54	1126.4	821.167	2534.58	2248.77	2349.16	2474.81	1954.62	1620.75	1643.39	1386.5	1662.61	1168.39	1262.52	1279.28	758.569	818.374	932.366	659.021	843.39	798.541	1028.57	670.325	1334.27	735.33	698.16	1043.78	1255.93	811.064	353.084
122.206	0	530.205	400.593	383.814	113.694	411.353	221.907	61.3244	103.275	405.72	533.283	325.254	277.293	209.645	248.066	342.254	220.244	319.02	70.3554	401.642	168.96	339.178	1483	2473.65	2330.06	1633.04	1566.37	1683.09	1457.62	2306.38	1269.17	2148.76	1601.9	2089.5	6645.07	7306.91	5913.86	5415.44	6393.44	5323.61	404.08	524.603	481.818	557.068	567.255	898.811	825.323	715.645	684.101
0	100.473	151.487	210.838	179.113	113.694	396.661	242.08	122.649	165.239	225.4	276.517	154.068	244.67	190.586	192.941	234.174	82.5914	206.424	0	109.539	140.8	214.218	970.69	1124.39	1547.01	1565.7	1432.5	1358.94	1157.52	1586.47	1484.92	1598.14	1439	1648.85	576.513	350.732	559.42	343.837	326.474	846.938	0	116.578	0	356.524	0	173.963	107.651	357.822	441.356
91.6545	100.473	126.239	126.503	127.938	142.118	367.279	201.733	61.3244	123.93	67.62	296.269	325.254	326.227	209.645	110.252	234.174	110.122	281.488	0	346.873	0	249.92	1159.44	2052	2330.06	1851.9	1352.17	1658.15	1614.81	2306.38	1586.46	2014.46	1479.73	2132.14	333.771	496.87	559.42	257.878	598.535	580.757	257.142	0	148.252	289.676	0	57.9878	143.535	238.548	573.762
122.206	100.473	75.7436	147.587	153.526	0	220.367	161.387	81.7658	165.239	90.1599	197.512	256.779	212.048	247.762	137.815	180.134	275.305	150.127	140.711	182.564	197.12	196.366	566.236	815.18	763.953	606.077	629.227	673.236	557.325	653.253	761.5	684.918	800.952	739.141	667.541	526.098	612.698	515.756	299.267	556.559	257.142	58.2892	74.1259	267.393	174.54	115.976	107.651	238.548	264.813
61.103	100.473	277.726	168.671	153.526	113.694	279.132	121.04	122.649	41.3099	112.7	138.259	222.542	195.736	285.88	192.941	126.094	137.652	112.595	105.533	127.795	140.8	124.96	242.673	477.864	401.075	420.886	428.41	448.824	414.421	626.589	418.825	550.62	461.566	596.999	667.541	1432.15	1118.84	687.674	1061.04	1185.71	0	174.868	222.378	245.11	130.905	202.957	215.302	238.548	264.813
244.412	251.184	126.239	274.09	179.113	198.965	308.514	282.427	265.739	351.134	247.94	118.507	393.728	407.784	323.997	55.1259	234.174	55.0609	300.254	140.711	219.077	168.96	214.218	674.091	871.399	763.953	707.089	455.185	673.236	500.163	746.575	761.5	792.356	678.773	810.213	333.771	438.415	559.42	458.45	244.855	508.163	110.204	87.4338	0	245.11	130.905	144.969	107.651	453.242	110.339
152.757	175.829	126.239	105.419	332.639	113.694	132.22	161.387	163.532	165.239	157.78	177.761	136.949	195.736	266.821	192.941	324.241	192.713	168.893	140.711	146.052	168.96	142.812	539.272	421.645	267.384	269.367	495.349	461.291	443.002	359.956	406.133	335.744	339.386	341.142	364.113	321.504	159.834	458.45	353.68	338.775	110.204	204.012	148.252	289.676	305.445	231.951	215.302	357.822	353.084
152.757	100.473	75.7436	84.3354	51.1752	85.2708	220.367	181.56	224.856	185.894	90.1599	138.259	222.542	195.736	133.41	110.252	216.161	137.652	206.424	70.3554	146.052	140.8	196.366	485.345	421.645	458.372	370.38	334.695	436.357	271.517	373.287	317.292	416.322	352.962	383.785	364.113	321.504	266.39	286.531	326.474	290.379	183.673	87.4338	111.189	178.262	174.54	57.9878	0	238.548	220.678
397.169	326.539	782.684	527.096	434.989	369.507	528.882	363.12	224.856	392.444	766.36	513.532	616.27	636.143	323.997	165.378	306.227	275.305	337.785	140.711	419.898	253.44	357.029	835.872	787.07	763.953	909.115	1151.35	1408.81	1257.55	1559.81	761.5	1154.96	1086.04	1066.07	2366.74	3448.86	3223.32	2893.96	4244.16	3605.53	293.876	204.012	259.441	356.524	785.429	1014.79	1112.39	667.935	595.83
366.618	452.131	353.47	316.258	358.226	312.66	235.059	403.467	122.649	123.93	293.02	375.274	273.898	293.604	323.997	330.755	306.227	330.366	262.722	246.244	383.385	337.92	339.178	781.945	899.509	802.151	841.773	562.288	610.899	443.002	639.921	469.591	671.488	543.018	639.642	606.855	379.959	399.585	601.715	734.566	483.964	404.08	524.603	222.378	356.524	349.08	202.957	322.953	286.258	882.711
183.309	175.829	126.239	168.671	281.463	170.542	146.912	100.867	183.973	0	90.1599	59.2537	205.423	228.359	190.586	110.252	288.214	0	206.424	0	91.2822	0	89.2573	1725.67	2698.53	2559.24	2020.26	1994.78	2144.38	2400.78	3252.93	2335.27	2954.55	2375.71	2842.85	1335.08	1315.24	1545.06	1805.15	2094.87	1766.47	293.876	87.4338	0	133.696	436.35	521.89	215.302	429.387	485.491
213.86	100.473	454.461	674.683	332.639	653.743	558.264	121.04	204.415	516.373	540.96	632.04	496.44	473.029	476.466	358.318	270.201	220.244	262.722	281.421	310.36	281.6	303.475	943.727	1096.28	1317.82	1262.66	1044.25	972.452	1028.91	1439.82	596.508	1141.53	678.773	938.141	2670.16	2279.76	2157.76	3123.19	2230.9	2903.79	624.488	728.615	630.07	490.22	654.525	869.817	538.254	262.403	1037.19
274.963	251.184	429.214	400.593	383.814	113.694	323.206	282.427	224.856	206.549	405.72	335.771	393.728	391.472	209.645	165.378	270.201	247.774	206.424	211.066	273.847	197.12	249.92	323.563	421.645	534.767	454.557	776.493	735.572	514.454	813.233	545.741	819.215	705.924	767.57	849.598	584.553	825.81	830.94	598.535	774.343	330.611	320.59	333.567	267.393	349.08	550.884	358.836	262.403	353.084
427.721	552.604	277.726	442.761	358.226	170.542	337.897	302.6	245.297	268.514	157.78	158.01	291.016	342.538	228.704	248.066	306.227	302.835	225.19	211.066	273.847	225.28	285.623	620.163	787.07	802.151	656.583	562.288	536.095	457.292	573.263	533.05	604.339	488.717	568.57	212.399	263.049	213.112	143.265	244.855	145.189	367.346	233.157	148.252	311.958	218.175	347.927	251.185	333.968	286.881
91.6545	175.829	201.983	295.174	281.463	142.118	279.132	201.733	102.207	165.239	225.4	98.7562	359.491	309.916	171.528	55.1259	144.107	165.183	112.595	0	54.7693	56.3199	71.4058	512.309	899.509	763.953	471.393	682.778	885.18	928.875	1239.85	609.2	1101.24	624.471	1165.57	485.484	759.919	985.644	1146.12	1115.45	1161.51	73.4691	0	0	155.979	130.905	173.963	179.418	214.693	397.22
213.86	75.3551	277.726	84.3354	179.113	170.542	176.294	141.213	81.7658	268.514	202.86	79.005	291.016	309.916	114.352	137.815	144.107	110.122	131.361	70.3554	127.795	140.8	124.96	161.782	337.316	401.075	404.051	401.634	423.889	428.711	693.248	431.516	456.612	420.839	497.499	424.799	409.187	639.337	659.021	462.504	677.55	257.142	87.4338	74.1259	200.545	174.54	115.976	107.651	166.984	507.559
0	50.2367	277.726	189.755	127.938	142.118	176.294	262.253	40.8829	61.9648	180.32	197.512	136.949	195.736	171.528	82.6888	90.0669	137.652	37.5317	0	73.0258	84.4799	124.96	512.309	815.18	1107.73	707.089	696.166	872.713	843.132	1239.85	571.125	1034.09	692.348	1051.86	303.428	613.781	559.42	315.184	734.566	967.929	0	145.723	296.504	222.827	0	57.9878	179.418	166.984	331.017
152.757	125.592	504.957	210.838	179.113	198.965	381.97	463.987	204.415	268.514	338.1	454.278	376.61	309.916	552.701	413.444	450.334	495.548	412.849	562.843	365.129	450.56	267.772	647.127	758.96	859.447	757.596	789.881	660.769	685.938	946.55	837.65	805.785	841.678	810.213	697.884	876.829	506.142	601.715	1088.25	483.964	404.08	233.157	333.567	490.22	218.175	260.945	430.604	453.242	551.694
366.618	251.184	353.47	780.102	639.69	795.861	543.573	605.2	183.973	185.894	495.88	869.054	753.219	897.124	419.29	551.259	468.348	523.079	619.273	492.488	620.719	337.92	553.395	1105.51	2276.88	1566.1	1161.65	1258.45	1109.59	1071.78	1746.45	621.891	1477.27	760.226	1279.28	1122.68	1022.97	1598.34	744.981	1197.07	1427.69	734.691	466.313	222.378	846.744	436.35	898.811	466.487	667.935	595.83
213.86	0	429.214	189.755	434.989	540.048	470.117	141.213	143.09	185.894	293.02	158.01	376.61	358.85	247.762	275.629	288.214	247.774	262.722	351.777	273.847	281.6	321.326	728.018	1236.82	1069.53	740.76	1111.19	1072.19	1086.07	1506.48	799.575	1222.11	705.924	1208.21	1668.85	1490.61	1358.59	1661.88	1496.34	1451.89	257.142	233.157	222.378	289.676	261.81	550.884	466.487	310.113	507.559
244.412	125.592	504.957	548.18	281.463	739.014	455.426	262.253	592.802	454.408	202.86	691.293	650.507	521.963	438.349	441.007	540.401	412.957	525.444	316.599	693.745	450.56	624.801	593.2	1461.7	1375.12	858.608	749.717	997.386	986.036	1319.84	698.041	1369.84	719.499	1321.93	2093.65	2016.71	1758.18	2034.37	2040.46	1863.26	477.549	262.301	444.755	289.676	174.54	405.915	430.604	333.968	242.746
305.515	401.894	378.718	337.341	204.701	170.542	279.132	181.56	224.856	123.93	450.8	217.264	222.542	212.048	152.469	275.629	234.174	385.427	225.19	0	273.847	225.28	196.366	808.909	1011.95	916.744	909.115	803.268	860.246	828.842	666.585	558.433	1034.09	773.801	909.713	2093.65	1549.07	932.366	1633.23	1224.28	822.739	367.346	437.169	222.378	334.241	523.62	376.921	466.487	524.806	485.491
183.309	175.829	100.991	253.006	230.288	113.694	235.059	161.387	122.649	82.6197	225.4	79.005	222.542	293.604	228.704	137.815	180.134	0	150.127	0	164.308	56.3199	178.515	512.309	983.838	1145.93	925.95	669.39	561.03	886.003	999.877	799.575	1087.81	692.348	966.57	515.827	263.049	639.337	401.143	217.649	532.361	0	87.4338	0	311.958	0	115.976	0	71.5645	419.288
213.86	226.065	100.991	421.677	179.113	227.389	264.441	221.907	40.8829	103.275	225.4	158.01	102.712	114.179	133.41	330.755	126.094	137.652	131.361	70.3554	164.308	140.8	196.366	404.454	421.645	420.174	471.393	629.227	461.291	428.711	293.297	558.433	537.19	583.745	525.928	303.428	467.642	133.195	372.49	462.504	314.577	110.204	116.578	0	245.11	218.175	115.976	107.651	262.403	375.152
244.412	125.592	530.205	506.012	614.102	255.812	337.897	121.04	204.415	185.894	383.18	256.766	393.728	309.916	152.469	192.941	198.147	275.305	168.893	246.244	200.821	84.4799	89.2573	242.673	618.412	725.756	656.583	963.922	935.05	871.713	1053.2	431.516	940.083	746.65	1009.21	2063.31	2367.44	2690.54	2636.08	3128.7	2855.39	257.142	291.446	518.881	534.786	654.525	666.86	825.323	524.806	706.169
152.757	251.184	201.983	295.174	255.876	227.389	264.441	282.427	122.649	351.134	202.86	217.264	325.254	212.048	304.938	248.066	270.201	275.305	262.722	70.3554	346.873	84.4799	374.881	269.636	449.754	534.767	555.57	468.573	598.432	428.711	519.936	571.125	644.628	488.717	696.499	394.456	263.049	506.142	401.143	299.267	435.568	293.876	204.012	259.441	311.958	392.715	376.921	251.185	310.113	331.017
91.6545	100.473	50.4957	168.671	204.701	56.8472	161.603	282.427	102.207	123.93	90.1599	217.264	171.186	195.736	57.1759	110.252	54.0401	110.122	131.361	175.888	146.052	84.4799	107.109	242.673	449.754	305.581	336.709	307.92	349.085	285.808	346.624	329.983	349.174	325.811	341.142	273.085	321.504	239.751	343.837	380.886	483.964	183.673	0	185.315	133.696	87.2699	0	287.069	190.839	397.22
122.206	75.3551	75.7436	84.3354	281.463	85.2708	161.603	161.387	122.649	61.9648	180.32	59.2537	154.068	130.491	0	0	90.0669	55.0609	56.2976	0	73.0258	84.4799	53.5544	215.709	534.083	649.36	404.051	722.942	698.17	743.1	893.223	913.8	1074.38	719.499	952.355	455.142	847.602	1012.28	802.287	1033.83	1282.51	257.142	233.157	0	111.414	349.08	347.927	71.7673	143.129	242.746
152.757	125.592	201.983	168.671	230.288	170.542	102.838	302.6	102.207	103.275	157.78	158.01	256.779	244.67	152.469	137.815	72.0535	110.122	112.595	0	54.7693	0	89.2573	728.018	646.522	802.151	589.241	843.432	810.376	628.777	679.916	621.891	698.347	556.594	625.427	849.598	759.919	852.449	830.94	707.359	1064.72	330.611	378.88	296.504	334.241	305.445	376.921	71.7673	262.403	639.965
213.86	125.592	252.479	253.006	102.35	227.389	293.823	201.733	40.8829	206.549	293.02	158.01	119.83	163.114	266.821	110.252	162.12	137.652	168.893	70.3554	237.334	112.64	196.366	404.454	477.864	458.372	353.545	267.756	349.085	385.84	386.619	329.983	456.612	529.443	497.499	728.227	526.098	319.668	716.327	625.741	411.37	257.142	145.723	111.189	334.241	218.175	289.939	179.418	190.839	353.084
244.412	150.71	302.974	590.347	230.288	227.389	352.588	363.12	61.3244	185.894	270.48	237.015	205.423	228.359	190.586	82.6888	162.12	137.652	131.361	0	237.334	0	249.92	1456.04	1574.14	1203.23	1330	1124.58	885.18	1100.36	879.892	812.266	993.802	1072.46	1051.86	3823.19	3565.77	3649.55	3610.29	3264.74	3557.14	587.753	495.458	407.693	579.351	523.62	608.872	358.836	524.806	242.746
152.757	0	151.487	316.258	179.113	170.542	308.514	363.12	224.856	206.549	247.94	414.776	342.372	358.85	266.821	303.192	360.268	220.244	300.254	211.066	511.181	112.64	374.881	781.945	843.289	763.953	606.077	830.044	897.648	557.325	933.218	774.191	1060.95	841.678	994.998	273.085	379.959	639.337	257.878	680.153	895.334	110.204	233.157	407.693	646.199	0	202.957	71.7673	333.968	176.542
91.6545	226.065	50.4957	105.419	179.113	113.694	161.603	181.56	122.649	144.585	90.1599	197.512	68.4745	130.491	152.469	110.252	144.107	82.5914	150.127	0	109.539	112.64	107.109	620.163	309.206	305.581	336.709	348.083	349.085	543.034	239.97	380.75	362.603	393.688	341.142	182.057	146.138	159.834	171.919	81.6184	72.5947	183.673	262.301	0	245.11	0	144.969	71.7673	214.693	154.474
152.757	50.2367	201.983	126.503	76.7628	113.694	235.059	141.213	61.3244	165.239	202.86	118.507	119.83	179.425	152.469	192.941	126.094	192.713	187.659	246.244	164.308	253.44	107.109	458.382	365.425	305.581	370.38	214.205	274.281	242.936	279.966	355.366	389.463	393.688	369.571	333.771	263.049	133.195	229.225	353.68	169.388	146.938	87.4338	74.1259	245.11	0	173.963	215.302	214.693	308.949
0	75.3551	227.231	231.922	230.288	255.812	117.529	80.6933	183.973	82.6197	202.86	158.01	188.305	212.048	152.469	82.6888	54.0401	0	93.8293	70.3554	127.795	56.3199	124.96	323.563	646.522	840.348	555.57	495.349	598.432	643.067	719.911	304.6	886.364	610.896	966.57	970.969	906.057	1092.2	945.552	870.596	1040.52	73.4691	174.868	185.315	178.262	87.2699	289.939	322.953	71.5645	551.694
336.066	627.959	378.718	674.683	460.577	454.778	778.632	827.106	367.946	351.134	518.42	316.02	496.44	342.538	781.404	192.941	684.508	302.835	619.273	211.066	748.514	394.24	696.207	593.2	1068.17	1184.13	1094.3	896.983	785.442	900.294	786.57	1370.7	1222.11	1058.89	1364.57	1426.11	1286.02	1012.28	1948.41	1469.13	895.334	404.08	612.036	185.315	935.875	392.715	927.805	143.535	715.645	970.982
122.206	150.71	151.487	84.3354	179.113	0	190.985	141.213	40.8829	41.3099	180.32	118.507	119.83	114.179	95.2932	192.941	144.107	165.183	225.19	70.3554	146.052	112.64	142.812	512.309	281.096	458.372	589.241	455.185	486.226	228.646	479.941	355.366	322.314	393.688	341.142	121.371	146.138	346.307	114.612	217.649	338.775	73.4691	116.578	0	155.979	87.2699	144.969	71.7673	190.839	485.491
122.206	0	201.983	358.425	307.051	142.118	352.588	201.733	143.09	185.894	338.1	237.015	239.661	326.227	266.821	165.378	342.254	192.713	281.488	140.711	273.847	84.4799	321.326	620.163	674.632	763.953	757.596	642.615	710.638	643.067	719.911	558.433	711.777	556.594	739.141	515.827	643.008	799.171	515.756	489.71	701.748	220.407	0	222.378	289.676	392.715	231.951	107.651	119.274	286.881
580.478	200.947	656.444	716.851	639.69	369.507	514.191	302.6	327.063	475.063	653.66	316.02	513.559	489.341	514.583	303.192	558.415	220.244	506.678	105.533	547.693	281.6	464.138	701.054	421.645	496.57	959.621	1124.58	1595.82	557.325	706.58	2081.43	1154.96	1900.56	966.57	758.569	964.512	1092.2	659.021	816.184	943.731	257.142	174.868	148.252	267.393	349.08	376.921	251.185	214.693	463.423
152.757	100.473	201.983	84.3354	179.113	142.118	102.838	0	102.207	185.894	135.24	59.2537	102.712	114.179	152.469	55.1259	162.12	55.0609	112.595	0	109.539	84.4799	160.663	215.709	505.974	439.273	319.874	334.695	386.487	500.163	746.575	431.516	644.628	407.264	653.856	697.884	672.236	612.698	859.593	788.978	701.748	146.938	116.578	74.1259	66.8482	130.905	202.957	251.185	119.274	88.2711
152.757	0	227.231	442.761	255.876	170.542	176.294	80.6933	122.649	165.239	225.4	316.02	376.61	293.604	171.528	137.815	216.161	110.122	206.424	70.3554	164.308	56.3199	232.069	269.636	590.303	649.36	437.722	803.268	797.909	800.261	1039.87	393.441	738.637	488.717	696.499	1395.77	1227.56	1545.06	1719.19	1877.22	1403.5	257.142	174.868	259.441	222.827	218.175	376.921	358.836	143.129	485.491
244.412	75.3551	302.974	253.006	332.639	85.2708	220.367	201.733	143.09	103.275	247.94	276.517	393.728	424.095	171.528	0	126.094	110.122	168.893	0	127.795	0	232.069	701.054	1208.71	1165.03	1077.47	1325.39	1109.59	1214.68	1386.5	875.725	1530.99	1221.79	1364.57	3307.36	3302.72	3116.77	2836.66	3319.15	2831.19	330.611	641.181	630.07	735.33	392.715	637.866	645.905	691.79	573.762
152.757	150.71	126.239	295.174	179.113	113.694	102.838	60.52	143.09	206.549	112.7	118.507	239.661	195.736	57.1759	55.1259	162.12	82.5914	187.659	70.3554	127.795	140.8	160.663	188.745	224.877	267.384	218.861	294.532	261.814	271.517	466.609	329.983	376.033	325.811	383.785	394.456	409.187	452.864	315.184	326.474	266.18	220.407	58.2892	74.1259	133.696	0	86.9817	0	71.5645	220.678
305.515	226.065	126.239	231.922	383.814	142.118	337.897	161.387	388.388	392.444	383.18	138.259	222.542	260.982	266.821	110.252	342.254	82.5914	281.488	105.533	200.821	84.4799	214.218	350.527	590.303	420.174	353.545	468.573	398.955	657.357	653.253	482.283	631.199	393.688	682.284	242.742	204.594	293.029	286.531	217.649	241.982	183.673	145.723	111.189	111.414	130.905	86.9817	71.7673	166.984	308.949
122.206	125.592	176.735	274.09	204.701	312.66	249.75	242.08	143.09	227.204	135.24	217.264	376.61	358.85	304.938	137.815	450.334	385.427	337.785	0	401.642	140.8	499.841	835.872	618.412	706.657	757.596	776.493	723.105	714.519	746.575	799.575	738.637	760.226	724.927	364.113	292.276	399.585	315.184	652.947	411.37	183.673	233.157	333.567	445.655	0	173.963	358.836	381.677	617.898
61.103	100.473	176.735	189.755	281.463	113.694	264.441	221.907	40.8829	268.514	202.86	118.507	273.898	195.736	152.469	220.504	306.227	275.305	206.424	175.888	328.616	197.12	214.218	323.563	309.206	439.273	336.709	334.695	448.824	471.582	466.609	393.441	496.901	447.99	454.856	273.085	321.504	399.585	544.409	299.267	580.757	110.204	116.578	111.189	267.393	130.905	202.957	143.535	190.839	331.017
336.066	100.473	530.205	421.677	281.463	426.354	719.867	463.987	122.649	144.585	450.8	572.786	342.372	375.161	381.173	441.007	432.321	550.609	450.381	246.244	511.181	337.92	553.395	754.981	1040.06	1203.23	723.925	481.961	610.899	600.196	826.565	672.658	926.653	760.226	1179.78	1547.48	1665.98	665.976	1088.82	1278.69	992.127	514.284	291.446	333.567	690.765	218.175	289.939	251.185	429.387	595.83
336.066	125.592	479.709	358.425	281.463	0	220.367	302.6	183.973	206.549	293.02	355.522	359.491	358.85	171.528	330.755	216.161	247.774	187.659	140.711	219.077	225.28	267.772	647.127	871.399	763.953	656.583	548.9	561.03	557.325	906.555	571.125	684.918	529.443	696.499	546.17	672.236	586.059	659.021	544.123	653.352	293.876	233.157	333.567	334.241	261.81	289.939	179.418	405.532	397.22
183.309	50.2367	328.222	379.509	409.401	312.66	470.117	463.987	204.415	103.275	540.96	237.015	393.728	391.472	228.704	248.066	306.227	302.835	375.317	175.888	328.616	225.28	214.218	647.127	899.509	649.36	622.912	548.9	660.769	457.292	453.277	533.05	644.628	515.867	668.07	455.142	292.276	479.503	315.184	272.061	483.964	404.08	437.169	74.1259	490.22	305.445	318.933	430.604	429.387	794.44
91.6545	125.592	75.7436	42.1677	76.7628	85.2708	146.912	161.387	61.3244	41.3099	67.62	158.01	102.712	146.802	152.469	220.504	324.241	220.244	300.254	70.3554	219.077	140.8	178.515	350.527	337.316	362.878	370.38	307.92	299.216	214.356	186.644	431.516	429.752	447.99	397.999	242.742	263.049	213.112	229.225	163.237	72.5947	0	87.4338	0	155.979	87.2699	173.963	0	166.984	132.407
61.103	125.592	100.991	63.2515	102.35	227.389	220.367	100.867	122.649	0	180.32	138.259	85.5931	65.2454	57.1759	0	72.0535	0	93.8293	0	54.7693	140.8	0	728.018	590.303	496.57	505.064	923.759	1059.72	814.552	866.56	647.275	698.347	963.858	739.141	3185.99	3098.13	2344.23	2406.86	1795.6	2056.85	146.938	145.723	0	178.262	261.81	405.915	179.418	190.839	264.813
152.757	175.829	201.983	168.671	255.876	142.118	117.529	80.6933	81.7658	227.204	135.24	177.761	85.5931	130.491	114.352	137.815	108.08	82.5914	112.595	0	109.539	0	71.4058	296.6	505.974	458.372	538.735	374.859	461.291	385.84	426.614	393.441	429.752	529.443	540.142	303.428	292.276	399.585	401.143	326.474	362.973	183.673	233.157	0	178.262	392.715	260.945	251.185	143.129	154.474
274.963	175.829	126.239	231.922	255.876	341.083	381.97	282.427	183.973	103.275	383.18	59.2537	188.305	277.293	381.173	165.378	216.161	82.5914	281.488	140.711	219.077	168.96	71.4058	431.418	505.974	477.471	454.557	428.41	411.422	485.873	533.268	469.591	523.76	380.113	412.213	212.399	204.594	399.585	171.919	190.443	653.352	220.407	233.157	148.252	245.11	130.905	231.951	143.535	286.258	485.491
702.684	301.42	378.718	253.006	486.164	397.93	176.294	363.12	306.622	289.169	428.26	296.269	291.016	179.425	285.88	110.252	234.174	137.652	243.956	70.3554	219.077	140.8	285.623	647.127	730.851	706.657	538.735	522.125	548.563	571.615	519.936	469.591	564.05	529.443	540.142	364.113	321.504	372.946	257.878	272.061	362.973	257.142	233.157	185.315	267.393	392.715	434.908	215.302	286.258	551.694
427.721	301.42	328.222	316.258	358.226	369.507	249.75	302.6	306.622	371.789	270.48	355.522	325.254	293.604	381.173	0	324.241	385.427	281.488	351.777	310.36	309.76	232.069	647.127	758.96	668.459	622.912	602.451	760.507	643.067	693.248	799.575	805.785	651.622	710.713	849.598	964.512	692.615	773.634	788.978	725.947	551.018	320.59	296.504	356.524	305.445	521.89	322.953	405.532	507.559
244.412	276.302	252.479	189.755	179.113	255.812	323.206	242.08	122.649	82.6197	270.48	217.264	171.186	163.114	247.762	137.815	180.134	165.183	168.893	0	146.052	197.12	214.218	458.382	590.303	725.756	639.747	455.185	423.889	371.55	453.277	406.133	577.479	366.537	440.642	273.085	116.911	79.9171	372.49	190.443	72.5947	146.938	145.723	0	222.827	130.905	144.969	107.651	238.548	684.101
0	0	50.4957	0	0	56.8472	29.3823	60.52	0	0	45.08	0	51.3559	65.2454	38.1173	0	54.0401	0	37.5317	0	0	0	71.4058	269.636	843.289	897.645	471.393	709.554	935.05	657.357	1146.53	609.2	1222.11	787.377	1094.5	970.969	1636.75	1145.48	1203.43	1686.78	1693.88	0	0	0	44.5655	174.54	115.976	251.185	119.274	286.881
0	0	50.4957	105.419	76.7628	198.965	161.603	100.867	102.207	82.6197	157.78	217.264	102.712	146.802	209.645	0	126.094	110.122	56.2976	0	146.052	84.4799	160.663	701.054	534.083	649.36	606.077	361.471	648.301	400.131	666.585	812.266	819.215	773.801	881.284	364.113	321.504	372.946	429.796	272.061	629.154	0	58.2892	0	222.827	0	86.9817	0	95.4193	353.084
366.618	226.065	378.718	569.264	665.277	540.048	631.72	322.773	163.532	351.134	563.5	513.532	479.321	505.652	323.997	358.318	360.268	275.305	281.488	0	365.129	281.6	410.584	835.872	955.728	1012.24	791.267	963.922	1309.07	814.552	1226.52	863.033	1074.38	991.009	1165.57	667.541	876.829	1331.95	1318.04	1197.07	2008.45	293.876	553.747	259.441	579.351	218.175	434.908	143.535	262.403	1434.41
0	0	277.726	210.838	127.938	198.965	176.294	262.253	0	0	225.4	237.015	188.305	244.67	171.528	330.755	252.187	302.835	225.19	175.888	219.077	281.6	267.772	835.872	1517.92	1566.1	1228.99	990.698	1171.93	986.036	1399.83	1015.33	1463.84	1194.64	1350.35	1820.57	1841.34	1545.06	1346.7	1577.96	1572.88	220.407	145.723	222.378	490.22	87.2699	231.951	251.185	429.387	397.22
183.309	226.065	176.735	189.755	127.938	284.236	264.441	242.08	224.856	206.549	202.86	217.264	325.254	375.161	304.938	137.815	216.161	137.652	243.956	0	164.308	140.8	178.515	377.491	534.083	401.075	319.874	428.41	536.095	414.421	693.248	482.283	617.769	447.99	653.856	697.884	818.374	905.727	1117.47	1033.83	846.938	440.815	291.446	222.378	289.676	261.81	347.927	322.953	262.403	286.881
91.6545	75.3551	252.479	126.503	255.876	142.118	249.75	201.733	102.207	103.275	157.78	197.512	154.068	146.802	57.1759	137.815	108.08	165.183	112.595	0	146.052	140.8	107.109	350.527	309.206	381.977	404.051	281.144	324.151	228.646	359.956	291.908	429.752	461.566	440.642	212.399	204.594	186.473	229.225	462.504	217.784	146.938	87.4338	370.63	267.393	0	57.9878	107.651	214.693	375.152
122.206	200.947	100.991	126.503	153.526	56.8472	220.367	141.213	81.7658	0	112.7	118.507	188.305	146.802	133.41	275.629	162.12	220.244	112.595	105.533	219.077	84.4799	196.366	377.491	421.645	401.075	387.216	321.307	286.749	300.098	279.966	342.675	335.744	380.113	412.213	121.371	0	106.556	85.9593	136.031	72.5947	73.4691	145.723	0	155.979	0	57.9878	0	71.5645	264.813
274.963	226.065	782.684	295.174	307.051	85.2708	411.353	302.6	408.829	516.373	383.18	335.771	376.61	521.963	266.821	192.941	306.227	220.244	281.488	105.533	219.077	84.4799	178.515	404.454	281.096	401.075	639.747	789.881	635.834	771.68	773.238	456.9	792.356	773.801	838.641	1153.03	2835.08	1997.93	515.756	1278.69	992.127	146.938	174.868	407.693	289.676	87.2699	144.969	215.302	453.242	375.152
122.206	125.592	252.479	231.922	255.876	0	293.823	181.56	143.09	247.859	270.48	98.7562	239.661	179.425	133.41	192.941	270.201	110.122	337.785	70.3554	219.077	253.44	285.623	566.236	196.768	305.581	606.077	548.9	673.236	400.131	266.634	659.966	631.199	773.801	497.499	151.714	292.276	106.556	458.45	380.886	387.172	183.673	145.723	74.1259	200.545	218.175	144.969	107.651	214.693	397.22
244.412	125.592	176.735	231.922	409.401	198.965	264.441	242.08	122.649	268.514	45.08	335.771	308.135	342.538	266.821	192.941	252.187	55.0609	243.956	0	146.052	140.8	285.623	269.636	534.083	668.459	420.886	589.064	673.236	571.615	879.892	355.366	684.918	502.292	710.713	728.227	555.325	852.449	1031.51	761.772	1161.51	367.346	58.2892	0	89.1309	305.445	0	143.535	95.4193	882.711
61.103	175.829	302.974	189.755	255.876	0	117.529	121.04	163.532	247.859	225.4	0	342.372	260.982	152.469	0	180.134	55.0609	150.127	0	73.0258	0	124.96	242.673	562.193	897.645	690.254	896.983	1084.66	1357.59	1373.16	1104.17	1611.57	1181.06	1592	606.855	876.829	639.337	830.94	1033.83	846.938	293.876	204.012	259.441	423.372	0	231.951	143.535	143.129	662.033
0	0	0	0	0	0	44.0735	0	0	0	0	0	0	0	0	0	0	0	0	0	0	0	0	215.709	252.987	229.186	185.19	107.102	174.543	85.7423	173.312	203.067	214.876	203.632	227.428	121.371	292.276	266.39	0	190.443	338.775	0	0	0	0	0	0	0	0	0
152.757	75.3551	227.231	42.1677	204.701	113.694	146.912	100.867	81.7658	123.93	202.86	79.005	171.186	228.359	285.88	82.6888	216.161	165.183	187.659	175.888	127.795	0	160.663	242.673	421.645	305.581	185.19	240.981	324.151	357.259	399.951	558.433	483.471	407.264	497.499	546.17	409.187	319.668	859.593	353.68	241.982	110.204	145.723	0	133.696	479.985	405.915	179.418	166.984	331.017
91.6545	50.2367	201.983	295.174	409.401	142.118	176.294	100.867	143.09	123.93	360.64	138.259	119.83	342.538	266.821	82.6888	90.0669	55.0609	112.595	0	127.795	0	107.109	323.563	252.987	420.174	488.228	562.288	710.638	543.034	573.263	558.433	698.347	828.103	696.499	667.541	730.691	799.171	544.409	598.535	871.136	330.611	437.169	0	222.827	436.35	492.896	322.953	333.968	595.83
0	0	100.991	42.1677	0	85.2708	88.147	60.52	0	41.3099	90.1599	39.5025	68.4745	32.6227	76.2346	0	72.0535	0	56.2976	0	73.0258	56.3199	89.2573	215.709	393.535	496.57	370.38	361.471	311.683	385.84	386.619	329.983	443.182	285.085	483.285	546.17	467.642	559.42	888.246	979.421	798.541	0	0	0	0	87.2699	86.9817	107.651	119.274	154.474
0	50.2367	75.7436	126.503	0	85.2708	146.912	0	0	0	67.62	79.005	51.3559	48.9341	38.1173	82.6888	54.0401	0	37.5317	0	36.5129	0	53.5544	323.563	674.632	763.953	437.722	240.981	299.216	400.131	453.277	355.366	577.479	420.839	497.499	546.17	876.829	319.668	343.837	462.504	483.964	110.204	0	0	0	0	57.9878	0	71.5645	331.017
91.6545	50.2367	50.4957	126.503	102.35	56.8472	161.603	80.6933	0	0	90.1599	118.507	136.949	212.048	0	0	54.0401	55.0609	37.5317	0	0	0	89.2573	296.6	955.728	897.645	572.406	481.961	598.432	643.067	973.213	291.908	658.058	325.811	554.356	728.227	555.325	825.81	601.715	979.421	967.929	330.611	145.723	111.189	289.676	0	260.945	0	190.839	132.407
0	0	302.974	421.677	281.463	454.778	455.426	201.733	102.207	0	315.56	217.264	171.186	195.736	343.056	192.941	378.281	137.652	337.785	140.711	419.898	112.64	392.732	970.69	899.509	954.941	774.431	1017.47	1009.85	671.648	546.599	1459.54	1450.41	1547.6	1563.57	1486.8	2279.76	1971.29	1776.49	3074.29	2637.61	257.142	378.88	296.504	601.634	349.08	695.853	717.673	691.79	662.033
305.515	125.592	378.718	168.671	153.526	142.118	249.75	201.733	0	41.3099	247.94	454.278	119.83	179.425	190.586	248.066	216.161	357.896	243.956	351.777	219.077	197.12	196.366	350.527	449.754	802.151	538.735	388.246	386.487	314.388	533.268	609.2	805.785	570.169	739.141	1031.65	1139.88	399.585	1289.39	1169.86	338.775	440.815	349.735	148.252	200.545	349.08	550.884	358.836	262.403	242.746
91.6545	125.592	176.735	147.587	153.526	0	176.294	181.56	0	41.3099	112.7	158.01	222.542	146.802	190.586	0	54.0401	110.122	75.0634	0	91.2822	0	124.96	512.309	815.18	611.163	538.735	535.512	648.301	500.163	813.233	368.058	684.918	488.717	824.427	424.799	467.642	452.864	372.49	408.092	435.568	146.938	58.2892	222.378	222.827	0	86.9817	143.535	166.984	176.542
0	0	126.239	63.2515	76.7628	56.8472	279.132	141.213	0	0	135.24	118.507	68.4745	146.802	38.1173	82.6888	108.08	55.0609	112.595	0	127.795	0	107.109	377.491	590.303	668.459	690.254	656.003	436.357	314.388	533.268	355.366	752.066	746.65	810.213	1183.37	1490.61	1518.42	1489.96	1686.78	1911.66	0	0	0	334.241	392.715	463.902	287.069	667.935	264.813
0	0	126.239	42.1677	0	0	190.985	0	61.3244	123.93	270.48	138.259	256.779	212.048	209.645	0	162.12	55.0609	168.893	0	109.539	0	232.069	808.909	1011.95	974.04	959.621	1245.07	1483.61	1000.33	1466.49	1129.56	1383.26	1126.76	1208.21	819.255	1110.65	719.254	974.205	1251.48	1621.28	146.938	58.2892	259.441	423.372	0	115.976	179.418	95.4193	220.678
0	0	0	63.2515	51.1752	85.2708	220.367	141.213	61.3244	41.3099	112.7	138.259	119.83	114.179	57.1759	165.378	162.12	220.244	112.595	70.3554	127.795	140.8	178.515	458.382	590.303	477.471	538.735	307.92	336.618	200.065	293.297	368.058	456.612	393.688	440.642	0	87.6829	133.195	0	190.443	145.189	73.4691	87.4338	111.189	200.545	0	0	0	143.129	264.813
0	50.2367	176.735	358.425	179.113	113.694	190.985	121.04	81.7658	82.6197	157.78	158.01	273.898	358.85	95.2932	0	144.107	137.652	206.424	70.3554	273.847	56.3199	303.475	485.345	449.754	477.471	538.735	789.881	511.161	342.969	559.931	444.208	456.612	515.867	511.713	212.399	292.276	479.503	286.531	870.596	725.947	146.938	58.2892	259.441	245.11	0	57.9878	71.7673	143.129	573.762
91.6545	0	151.487	84.3354	179.113	56.8472	146.912	121.04	0	103.275	225.4	39.5025	154.068	163.114	0	0	54.0401	0	37.5317	0	0	0	53.5544	754.981	815.18	744.854	824.938	776.493	748.04	743.1	666.585	799.575	752.066	597.32	710.713	0	58.4553	266.39	143.265	190.443	387.172	146.938	0	0	89.1309	0	0	0	47.7097	375.152
0	0	353.47	484.928	255.876	170.542	264.441	80.6933	122.649	103.275	225.4	316.02	273.898	277.293	304.938	82.6888	270.201	82.5914	187.659	70.3554	383.385	56.3199	374.881	539.272	505.974	401.075	454.557	548.9	860.246	528.744	759.906	1053.41	980.372	977.433	938.141	1486.8	2513.58	1518.42	1690.53	2421.35	1742.27	257.142	204.012	370.63	289.676	567.255	927.805	681.789	524.806	419.288
0	0	0	0	0	0	44.0735	0	0	0	0	0	0	0	0	0	36.0268	0	37.5317	0	54.7693	0	35.7029	242.673	365.425	534.767	252.532	441.798	411.422	628.777	719.911	203.067	550.62	230.783	525.928	0	0	0	0	0	0	0	0	0	66.8482	0	0	0	0	0
0	0	0	0	0	0	0	0	0	0	0	39.5025	34.2372	32.6227	0	0	0	0	0	0	0	0	0	188.745	196.768	229.186	336.709	174.042	236.879	228.646	226.639	139.608	282.025	312.236	284.285	667.541	584.553	506.142	630.368	761.772	677.55	0	0	0	0	0	0	71.7673	47.7097	66.2033
183.309	200.947	277.726	274.09	332.639	198.965	293.823	262.253	61.3244	82.6197	338.1	138.259	291.016	293.604	133.41	82.6888	54.0401	82.5914	75.0634	0	91.2822	0	107.109	674.091	534.083	496.57	808.102	428.41	585.965	471.582	599.926	494.975	470.041	515.867	525.928	303.428	379.959	506.142	257.878	489.71	677.55	146.938	58.2892	111.189	289.676	130.905	202.957	71.7673	286.258	816.508
366.618	100.473	100.991	168.671	179.113	170.542	176.294	141.213	61.3244	0	225.4	0	119.83	114.179	95.2932	0	198.147	0	131.361	0	91.2822	112.64	71.4058	350.527	365.425	706.657	740.76	535.512	585.965	485.873	533.268	1053.41	913.223	828.103	838.641	242.742	526.098	319.668	372.49	544.123	314.577	220.407	174.868	0	200.545	218.175	144.969	179.418	381.677	154.474
61.103	0	75.7436	210.838	102.35	0	73.4558	0	0	0	45.08	98.7562	119.83	163.114	38.1173	0	36.0268	0	0	0	73.0258	0	71.4058	269.636	843.289	725.756	656.583	589.064	698.17	600.196	1013.21	456.9	859.504	570.169	852.855	637.198	906.057	692.615	429.796	652.947	556.559	110.204	0	0	0	130.905	0	0	0	132.407
91.6545	75.3551	277.726	379.509	332.639	170.542	249.75	201.733	102.207	144.585	202.86	197.512	273.898	293.604	114.352	275.629	180.134	192.713	131.361	0	146.052	225.28	124.96	350.527	393.535	458.372	572.406	374.859	349.085	328.679	453.277	444.208	483.471	447.99	440.642	91.0283	204.594	239.751	315.184	190.443	217.784	146.938	0	74.1259	89.1309	130.905	202.957	215.302	405.532	441.356
0	100.473	302.974	231.922	409.401	341.083	455.426	201.733	40.8829	227.204	247.94	335.771	359.491	440.407	266.821	303.192	198.147	247.774	243.956	281.421	182.564	281.6	249.92	377.491	562.193	744.854	505.064	562.288	536.095	543.034	733.243	571.125	698.347	570.169	611.213	819.255	496.87	1038.92	916.899	544.123	1185.71	146.938	437.169	148.252	378.807	0	695.853	251.185	357.822	397.22
0	0	50.4957	168.671	0	0	132.22	121.04	102.207	82.6197	90.1599	197.512	154.068	97.8681	57.1759	137.815	162.12	137.652	131.361	70.3554	273.847	56.3199	232.069	296.6	477.864	611.163	538.735	374.859	448.824	328.679	559.931	444.208	537.19	461.566	582.785	0	0	106.556	0	54.4123	96.7929	0	0	0	66.8482	0	0	0	71.5645	176.542
61.103	0	151.487	168.671	153.526	85.2708	176.294	80.6933	0	41.3099	90.1599	79.005	136.949	97.8681	114.352	82.6888	162.12	110.122	131.361	70.3554	164.308	56.3199	196.366	188.745	252.987	324.68	269.367	240.981	398.955	171.485	359.956	355.366	295.455	298.66	355.356	151.714	263.049	372.946	85.9593	326.474	217.784	73.4691	0	148.252	245.11	0	0	0	119.274	176.542
0	200.947	252.479	400.593	383.814	284.236	279.132	242.08	204.415	289.169	270.48	237.015	291.016	309.916	343.056	82.6888	270.201	110.122	262.722	0	365.129	56.3199	339.178	701.054	252.987	401.075	757.596	1258.45	1383.87	557.325	466.609	913.8	523.76	1140.34	554.356	151.714	233.821	399.585	257.878	299.267	387.172	587.753	553.747	1037.76	735.33	479.985	869.817	645.905	691.79	264.813
0	50.2367	0	84.3354	0	56.8472	146.912	0	0	41.3099	0	59.2537	0	32.6227	0	0	36.0268	0	0	0	200.821	0	232.069	970.69	815.18	840.348	875.444	990.698	972.452	714.519	959.882	812.266	1208.68	1086.04	1179.78	758.569	672.236	1305.31	372.49	843.39	943.731	0	0	74.1259	133.696	0	0	0	0	88.2711
152.757	0	100.991	379.509	358.226	284.236	367.279	242.08	224.856	227.204	202.86	474.03	547.796	603.52	247.762	358.318	324.241	302.835	337.785	246.244	292.103	281.6	410.584	458.382	562.193	649.36	370.38	763.105	760.507	571.615	826.565	710.733	658.058	692.348	810.213	242.742	321.504	639.337	343.837	516.916	750.145	183.673	0	185.315	311.958	0	0	0	119.274	264.813
122.206	75.3551	277.726	337.341	307.051	255.812	249.75	60.52	183.973	206.549	247.94	237.015	291.016	326.227	209.645	0	108.08	0	75.0634	0	127.795	0	107.109	296.6	730.851	649.36	471.393	736.329	835.311	943.165	1119.86	761.5	899.794	733.075	1151.35	2336.39	2075.16	2770.46	2607.43	2421.35	2855.39	404.08	174.868	370.63	267.393	392.715	521.89	502.371	405.532	353.084
61.103	75.3551	100.991	126.503	153.526	0	102.838	60.52	102.207	61.9648	135.24	0	119.83	97.8681	171.528	0	90.0669	82.5914	75.0634	0	54.7693	56.3199	89.2573	242.673	252.987	171.889	185.19	334.695	324.151	300.098	319.961	342.675	496.901	407.264	440.642	121.371	175.366	159.834	114.612	244.855	362.973	0	0	0	89.1309	0	0	0	0	308.949
0	50.2367	50.4957	63.2515	51.1752	56.8472	117.529	100.867	143.09	123.93	67.62	237.015	256.779	228.359	57.1759	82.6888	90.0669	82.5914	112.595	0	127.795	0	107.109	350.527	505.974	343.779	370.38	441.798	336.618	328.679	346.624	228.45	241.736	271.509	241.642	151.714	87.6829	319.668	229.225	136.031	314.577	0	116.578	0	111.414	0	115.976	0	95.4193	198.61
61.103	0	100.991	42.1677	51.1752	0	0	0	0	0	0	0	34.2372	32.6227	0	0	0	0	0	0	0	0	0	188.745	393.535	534.767	471.393	481.961	623.367	514.454	906.555	368.058	590.909	475.141	525.928	1001.31	906.057	586.059	458.45	1006.63	701.748	0	0	0	0	0	0	0	0	0
152.757	50.2367	176.735	253.006	153.526	113.694	176.294	100.867	0	82.6197	202.86	98.7562	205.423	195.736	95.2932	55.1259	126.094	55.0609	187.659	0	146.052	0	71.4058	269.636	281.096	439.273	387.216	441.798	436.357	543.034	519.936	355.366	376.033	407.264	440.642	910.283	993.74	719.254	601.715	625.741	774.343	146.938	58.2892	0	178.262	174.54	115.976	0	166.984	308.949
0	0	0	0	102.35	0	0	0	0	0	0	0	0	0	0	0	0	0	0	0	0	0	0	296.6	337.316	420.174	437.722	468.573	461.291	342.969	479.941	393.441	416.322	420.839	383.785	2032.97	1929.02	2344.23	2406.86	1387.51	1984.25	0	0	0	0	0	115.976	0	143.129	0
0	150.71	0	126.503	102.35	85.2708	190.985	80.6933	81.7658	123.93	157.78	118.507	188.305	114.179	133.41	0	162.12	0	112.595	0	127.795	84.4799	160.663	296.6	618.412	496.57	370.38	401.634	473.759	471.582	639.921	418.825	537.19	461.566	582.785	576.513	292.276	426.224	487.103	462.504	532.361	0	87.4338	0	66.8482	0	0	0	0	308.949
61.103	75.3551	0	147.587	102.35	85.2708	279.132	141.213	81.7658	82.6197	135.24	118.507	136.949	212.048	95.2932	165.378	234.174	192.713	187.659	140.711	146.052	197.12	232.069	242.673	224.877	401.075	471.393	187.429	286.749	142.904	293.297	368.058	308.884	420.839	397.999	485.484	438.415	532.781	372.49	571.329	459.766	73.4691	0	0	289.676	0	0	0	190.839	375.152
91.6545	0	100.991	105.419	179.113	113.694	102.838	60.52	0	103.275	112.7	0	154.068	114.179	114.352	82.6888	90.0669	82.5914	56.2976	140.711	36.5129	56.3199	71.4058	269.636	224.877	305.581	269.367	240.981	211.945	257.227	266.634	241.142	295.455	312.236	312.714	151.714	233.821	239.751	229.225	244.855	217.784	146.938	87.4338	148.252	89.1309	0	86.9817	0	47.7097	220.678
0	0	0	147.587	0	0	29.3823	0	0	0	0	0	0	48.9341	0	0	0	0	0	0	0	0	0	188.745	927.618	821.25	370.38	388.246	486.226	914.584	1119.86	418.825	1410.12	529.443	1236.64	1790.22	1958.25	1997.93	2120.33	2720.61	2153.64	0	0	111.189	89.1309	0	57.9878	215.302	71.5645	110.339
0	0	75.7436	0	76.7628	0	102.838	60.52	0	41.3099	0	79.005	34.2372	65.2454	57.1759	55.1259	54.0401	0	112.595	0	91.2822	0	53.5544	404.454	337.316	381.977	353.545	441.798	361.553	328.679	319.961	444.208	308.884	285.085	270.071	1486.8	1695.2	1518.42	1489.96	1550.75	1355.1	146.938	0	0	89.1309	261.81	173.963	179.418	190.839	0
611.03	427.012	959.419	737.934	614.102	341.083	440.735	524.507	143.09	144.585	631.12	790.05	582.033	554.586	209.645	192.941	252.187	275.305	168.893	0	237.334	84.4799	124.96	539.272	1152.5	993.139	808.102	1151.35	1246.73	1128.94	1559.81	647.275	1235.54	895.98	1066.07	3277.02	3974.96	3676.19	3696.25	2856.64	3097.37	1028.57	582.892	370.63	646.199	1658.13	1362.71	2081.25	978.048	882.711
0	125.592	126.239	168.671	153.526	85.2708	102.838	141.213	61.3244	103.275	157.78	39.5025	68.4745	81.5568	57.1759	0	108.08	0	112.595	0	91.2822	0	89.2573	269.636	224.877	381.977	218.861	307.92	411.422	357.259	559.931	279.217	590.909	393.688	653.856	121.371	146.138	106.556	114.612	190.443	290.379	0	0	0	66.8482	0	0	0	0	286.881
0	200.947	100.991	400.593	230.288	56.8472	146.912	121.04	0	61.9648	90.1599	158.01	239.661	260.982	95.2932	110.252	54.0401	82.5914	37.5317	0	73.0258	0	107.109	269.636	309.206	515.668	404.051	629.227	685.703	443.002	879.892	406.133	564.05	475.141	525.928	728.227	584.553	1092.2	916.899	734.566	1500.29	110.204	58.2892	111.189	401.089	0	57.9878	143.535	71.5645	573.762
0	0	0	0	0	0	0	0	0	0	0	0	0	0	0	0	180.134	0	0	0	0	0	0	512.309	1068.17	802.151	622.912	843.432	885.18	828.842	1253.18	926.491	1060.95	882.405	1108.71	0	58.4553	53.2781	85.9593	435.298	338.775	0	0	74.1259	0	0	0	71.7673	47.7097	0
91.6545	0	75.7436	126.503	102.35	0	308.514	121.04	204.415	123.93	225.4	138.259	239.661	309.916	95.2932	0	162.12	55.0609	187.659	70.3554	200.821	0	249.92	215.709	477.864	553.866	353.545	535.512	623.367	643.067	826.565	507.666	684.918	502.292	909.713	667.541	555.325	1198.76	888.246	870.596	1137.32	73.4691	0	0	155.979	0	0	0	262.403	397.22
0	0	0	0	0	0	58.7647	0	0	0	45.08	0	68.4745	97.8681	0	0	108.08	0	37.5317	0	36.5129	0	71.4058	377.491	618.412	611.163	353.545	455.185	473.759	500.163	546.599	494.975	577.479	515.867	653.856	0	116.911	79.9171	0	136.031	48.3964	0	0	0	0	0	0	0	0	176.542
0	0	151.487	126.503	76.7628	142.118	220.367	40.3467	81.7658	0	112.7	158.01	136.949	195.736	38.1173	0	108.08	0	112.595	0	237.334	0	178.515	539.272	899.509	783.052	505.064	535.512	585.965	471.582	906.555	393.441	738.637	380.113	852.855	728.227	993.74	719.254	630.368	1033.83	822.739	146.938	145.723	185.315	245.11	0	115.976	143.535	119.274	264.813
0	0	126.239	63.2515	51.1752	0	132.22	80.6933	0	0	45.08	39.5025	51.3559	48.9341	76.2346	0	72.0535	0	37.5317	0	36.5129	0	35.7029	188.745	196.768	248.285	252.532	321.307	299.216	242.936	399.951	368.058	483.471	420.839	454.856	546.17	759.919	506.142	916.899	979.421	774.343	73.4691	0	111.189	155.979	130.905	86.9817	71.7673	214.693	0
0	0	50.4957	42.1677	51.1752	0	88.147	0	0	61.9648	67.62	0	85.5931	48.9341	38.1173	0	0	0	0	0	0	0	0	242.673	224.877	343.779	303.038	441.798	486.226	414.421	599.926	406.133	483.471	434.415	383.785	182.057	613.781	532.781	429.796	707.359	653.352	0	0	0	0	218.175	115.976	71.7673	95.4193	88.2711
0	0	126.239	126.503	0	0	117.529	0	0	0	180.32	0	68.4745	130.491	0	0	72.0535	0	56.2976	0	0	0	71.4058	728.018	899.509	1069.53	808.102	843.432	710.638	728.809	919.887	583.816	1074.38	882.405	1151.35	910.283	818.374	1092.2	945.552	925.008	1234.11	0	0	0	0	0	144.969	0	71.5645	264.813
0	75.3551	201.983	231.922	204.701	113.694	308.514	121.04	0	61.9648	247.94	79.005	256.779	244.67	228.704	137.815	360.268	55.0609	281.488	105.533	365.129	56.3199	392.732	458.382	421.645	496.57	538.735	334.695	448.824	357.259	386.619	609.2	684.918	692.348	909.713	182.057	233.821	106.556	143.265	272.061	169.388	0	0	185.315	378.807	0	0	107.651	166.984	617.898
91.6545	276.302	100.991	105.419	51.1752	0	88.147	100.867	0	82.6197	157.78	79.005	0	65.2454	57.1759	0	0	82.5914	0	0	0	56.3199	0	296.6	393.535	324.68	387.216	508.737	673.236	385.84	559.931	736.116	698.347	746.65	653.856	849.598	789.146	586.059	544.409	544.123	653.352	73.4691	116.578	0	111.414	0	231.951	0	143.129	154.474
152.757	0	176.735	274.09	409.401	198.965	235.059	181.56	183.973	185.894	360.64	276.517	308.135	473.029	190.586	192.941	252.187	247.774	412.849	0	310.36	140.8	267.772	458.382	449.754	553.866	555.57	575.676	598.432	385.84	653.253	609.2	725.207	705.924	824.427	364.113	263.049	745.893	515.756	734.566	895.334	183.673	0	0	267.393	261.81	0	0	190.839	948.914
61.103	50.2367	201.983	84.3354	332.639	0	249.75	121.04	40.8829	82.6197	247.94	39.5025	154.068	163.114	114.352	137.815	180.134	55.0609	206.424	0	237.334	168.96	160.663	323.563	309.206	286.482	353.545	307.92	461.291	328.679	426.614	317.292	402.893	475.141	469.071	333.771	730.691	426.224	286.531	571.329	822.739	0	58.2892	0	111.414	87.2699	57.9878	179.418	95.4193	331.017
61.103	0	0	0	51.1752	0	0	0	0	0	0	0	0	0	0	0	0	0	0	0	0	0	0	215.709	337.316	229.186	218.861	254.368	174.543	142.904	133.317	190.375	241.736	162.906	241.642	0	0	0	0	0	0	1138.77	1457.23	889.511	824.461	479.985	637.866	358.836	262.403	0
0	0	0	0	76.7628	85.2708	88.147	60.52	0	0	67.62	39.5025	0	48.9341	95.2932	110.252	144.107	0	93.8293	0	73.0258	112.64	89.2573	539.272	421.645	534.767	521.899	254.368	324.151	271.517	453.277	291.908	335.744	298.66	383.785	879.94	964.512	1651.62	1891.1	1305.89	1548.69	771.426	903.482	1667.83	1047.29	2356.29	1478.69	1291.81	1383.58	66.2033
549.927	100.473	732.188	632.515	614.102	483.201	631.72	463.987	183.973	144.585	518.42	316.02	547.796	521.963	285.88	303.192	378.281	302.835	300.254	0	328.616	225.28	303.475	835.872	1236.82	1050.44	824.938	910.371	785.442	543.034	839.897	621.891	698.347	651.622	739.141	1062	906.057	1118.84	1174.78	761.772	871.136	624.488	757.759	370.63	735.33	872.699	869.817	466.487	858.774	617.898
0	0	151.487	189.755	127.938	170.542	176.294	80.6933	61.3244	82.6197	180.32	177.761	171.186	195.736	209.645	192.941	144.107	137.652	75.0634	0	91.2822	56.3199	89.2573	242.673	449.754	324.68	235.696	388.246	473.759	328.679	426.614	253.833	349.174	339.386	454.856	455.142	730.691	426.224	601.715	952.215	653.352	0	174.868	0	44.5655	0	144.969	215.302	95.4193	331.017
0	0	0	0	0	56.8472	0	0	40.8829	0	0	0	0	0	57.1759	0	0	0	0	0	0	0	0	296.6	196.768	229.186	202.026	200.817	224.412	228.646	133.317	241.142	214.876	203.632	241.642	0	0	0	0	0	0	0	0	0	0	0	0	0	0	0
0	0	100.991	42.1677	0	0	132.22	0	81.7658	0	0	79.005	102.712	81.5568	57.1759	137.815	108.08	0	75.0634	0	73.0258	0	89.2573	404.454	477.864	496.57	353.545	441.798	511.161	357.259	519.936	304.6	376.033	407.264	426.428	728.227	643.008	692.615	802.287	734.566	750.145	183.673	0	111.189	66.8482	305.445	0	0	190.839	110.339
0	0	0	0	0	56.8472	0	40.3467	0	0	0	0	0	0	38.1173	0	54.0401	0	0	0	0	0	0	161.782	449.754	458.372	387.216	120.49	211.945	242.936	199.975	114.225	282.025	135.755	170.571	364.113	409.187	399.585	401.143	326.474	483.964	0	0	0	44.5655	0	0	0	0	110.339
0	0	100.991	84.3354	102.35	0	29.3823	60.52	61.3244	41.3099	0	98.7562	85.5931	48.9341	0	0	0	0	0	0	0	0	0	215.709	281.096	248.285	353.545	709.554	548.563	514.454	466.609	317.292	295.455	339.386	355.356	242.742	321.504	372.946	315.184	190.443	435.568	110.204	58.2892	185.315	0	130.905	144.969	107.651	71.5645	595.83
61.103	0	126.239	63.2515	0	170.542	44.0735	121.04	81.7658	123.93	112.7	79.005	85.5931	97.8681	0	137.815	0	110.122	0	0	54.7693	0	71.4058	296.6	337.316	343.779	319.874	321.307	336.618	414.421	533.268	215.758	429.752	339.386	341.142	697.884	1081.42	745.893	945.552	1333.1	1161.51	146.938	0	259.441	89.1309	130.905	289.939	251.185	143.129	419.288
122.206	150.71	75.7436	84.3354	51.1752	142.118	102.838	0	183.973	123.93	45.08	138.259	205.423	65.2454	133.41	0	90.0669	0	75.0634	0	54.7693	140.8	107.109	350.527	393.535	420.174	404.051	214.205	199.477	342.969	186.644	215.758	349.174	244.358	312.714	0	0	0	0	0	0	146.938	174.868	74.1259	133.696	130.905	86.9817	0	71.5645	154.474
0	0	201.983	105.419	127.938	56.8472	235.059	80.6933	61.3244	103.275	67.62	612.288	136.949	179.425	38.1173	0	36.0268	0	56.2976	0	109.539	0	160.663	161.782	787.07	553.866	420.886	669.39	523.628	657.357	839.897	253.833	684.918	407.264	568.57	1850.91	1870.57	2317.6	2578.78	2992.67	3194.16	110.204	145.723	296.504	356.524	130.905	347.927	466.487	477.097	441.356
0	0	0	0	0	0	0	0	0	0	0	0	0	0	0	0	360.268	0	150.127	0	0	0	0	1213.36	1405.48	1088.63	942.786	1767.19	1919.97	1829.17	1906.43	2170.27	1678.72	2307.83	1691.5	0	175.366	0	0	108.825	0	0	0	0	0	0	0	0	0	0
122.206	100.473	176.735	253.006	153.526	142.118	132.22	121.04	0	61.9648	180.32	138.259	102.712	163.114	57.1759	55.1259	54.0401	82.5914	37.5317	0	73.0258	56.3199	71.4058	215.709	168.658	210.087	269.367	334.695	386.487	185.775	293.297	203.067	201.446	298.66	213.214	121.371	0	159.834	114.612	163.237	290.379	110.204	87.4338	0	133.696	0	202.957	0	143.129	1059.25
122.206	150.71	201.983	210.838	255.876	0	205.676	201.733	0	0	202.86	158.01	171.186	212.048	190.586	55.1259	72.0535	0	56.2976	0	146.052	0	124.96	269.636	562.193	744.854	336.709	481.961	673.236	428.711	773.238	533.05	872.934	447.99	739.141	0	116.911	53.2781	85.9593	272.061	145.189	0	0	296.504	334.241	0	0	0	166.984	1037.19
0	0	0	0	0	0	73.4558	0	0	0	90.1599	0	0	97.8681	0	0	0	0	0	0	0	0	0	323.563	505.974	381.977	286.203	334.695	411.422	471.582	586.594	342.675	537.19	352.962	483.285	0	0	452.864	200.572	272.061	508.163	0	0	0	0	0	0	0	0	286.881
0	75.3551	75.7436	0	127.938	0	117.529	141.213	0	41.3099	0	0	102.712	0	95.2932	55.1259	108.08	55.0609	112.595	0	73.0258	56.3199	124.96	350.527	449.754	324.68	505.064	281.144	299.216	328.679	293.297	215.758	322.314	407.264	326.928	182.057	116.911	213.112	114.612	108.825	193.586	73.4691	0	0	155.979	0	57.9878	0	214.693	66.2033
0	0	50.4957	0	0	142.118	58.7647	0	0	0	0	39.5025	136.949	130.491	38.1173	0	108.08	0	131.361	0	109.539	0	124.96	242.673	252.987	381.977	589.241	441.798	561.03	385.84	479.941	583.816	631.199	651.622	554.356	91.0283	409.187	159.834	85.9593	571.329	435.568	0	0	111.189	66.8482	0	0	0	0	176.542
0	0	75.7436	147.587	0	0	146.912	100.867	0	0	0	98.7562	154.068	97.8681	76.2346	110.252	108.08	110.122	0	0	73.0258	0	124.96	188.745	562.193	611.163	404.051	374.859	423.889	500.163	653.253	482.283	577.479	339.386	525.928	333.771	175.366	426.224	458.45	489.71	677.55	0	0	0	89.1309	0	115.976	0	119.274	176.542
0	0	151.487	63.2515	76.7628	0	161.603	0	0	0	45.08	177.761	102.712	114.179	0	55.1259	36.0268	82.5914	37.5317	70.3554	36.5129	0	35.7029	215.709	618.412	381.977	218.861	174.042	286.749	228.646	453.277	215.758	335.744	190.056	369.571	515.827	438.415	452.864	315.184	571.329	362.973	0	58.2892	0	111.414	0	0	0	0	110.339
122.206	150.71	302.974	253.006	409.401	511.625	264.441	121.04	81.7658	0	360.64	158.01	291.016	407.784	304.938	192.941	306.227	192.713	262.722	211.066	237.334	140.8	285.623	215.709	224.877	248.285	218.861	562.288	748.04	328.679	453.277	875.725	617.769	773.801	596.999	121.371	175.366	159.834	85.9593	0	266.18	220.407	145.723	0	401.089	0	260.945	251.185	333.968	154.474
61.103	326.539	100.991	168.671	127.938	312.66	235.059	282.427	102.207	0	293.02	217.264	136.949	244.67	190.586	192.941	144.107	137.652	187.659	0	164.308	225.28	178.515	377.491	477.864	420.174	319.874	481.961	448.824	300.098	479.941	329.983	416.322	352.962	369.571	394.456	321.504	479.503	229.225	462.504	725.947	0	204.012	111.189	222.827	0	173.963	0	310.113	595.83
0	0	328.222	231.922	153.526	454.778	161.603	221.907	0	123.93	157.78	296.269	102.712	114.179	171.528	110.252	126.094	0	112.595	105.533	182.564	140.8	160.663	431.418	562.193	534.767	454.557	334.695	448.824	271.517	479.941	533.05	671.488	529.443	639.642	1395.77	2279.76	879.088	1862.45	2394.14	1282.51	257.142	174.868	481.818	467.937	392.715	492.896	717.673	381.677	397.22
122.206	125.592	151.487	253.006	307.051	170.542	396.661	302.6	0	144.585	225.4	237.015	239.661	309.916	190.586	110.252	72.0535	165.183	37.5317	0	146.052	112.64	89.2573	350.527	534.083	611.163	404.051	374.859	536.095	185.775	519.936	304.6	335.744	380.113	412.213	151.714	233.821	186.473	143.265	244.855	290.379	110.204	145.723	0	289.676	0	86.9817	71.7673	166.984	529.627
91.6545	150.71	0	0	76.7628	113.694	44.0735	40.3467	40.8829	61.9648	90.1599	79.005	85.5931	65.2454	76.2346	55.1259	36.0268	0	0	0	0	0	0	242.673	224.877	248.285	235.696	254.368	236.879	342.969	319.961	266.525	188.017	190.056	170.571	121.371	87.6829	293.029	85.9593	0	96.7929	0	0	0	0	0	0	0	47.7097	264.813
91.6545	0	0	0	51.1752	0	102.838	100.867	40.8829	0	45.08	39.5025	51.3559	48.9341	57.1759	82.6888	54.0401	55.0609	131.361	0	127.795	84.4799	142.812	323.563	365.425	305.581	185.19	174.042	211.945	114.323	186.644	228.45	241.736	149.33	227.428	151.714	116.911	159.834	343.837	54.4123	362.973	0	0	0	111.414	0	57.9878	0	166.984	242.746
0	125.592	126.239	63.2515	0	113.694	88.147	121.04	0	0	135.24	0	102.712	81.5568	57.1759	0	72.0535	0	75.0634	0	73.0258	0	53.5544	431.418	365.425	477.471	420.886	267.756	261.814	157.194	279.966	317.292	349.174	393.688	341.142	91.0283	146.138	0	85.9593	163.237	72.5947	146.938	58.2892	148.252	89.1309	0	0	107.651	190.839	242.746
183.309	75.3551	252.479	168.671	127.938	56.8472	337.897	161.387	0	61.9648	202.86	355.522	85.5931	65.2454	76.2346	110.252	180.134	220.244	206.424	0	237.334	84.4799	249.92	566.236	618.412	439.273	471.393	522.125	324.151	242.936	346.624	266.525	214.876	203.632	255.857	0	204.594	53.2781	0	190.443	72.5947	146.938	58.2892	148.252	222.827	0	144.969	0	166.984	353.084
91.6545	125.592	0	147.587	153.526	85.2708	117.529	0	61.3244	82.6197	67.62	79.005	154.068	130.491	152.469	0	36.0268	0	0	0	36.5129	0	89.2573	161.782	337.316	267.384	370.38	374.859	311.683	342.969	319.961	304.6	349.174	339.386	383.785	121.371	87.6829	106.556	143.265	108.825	120.991	0	87.4338	0	133.696	174.54	173.963	71.7673	166.984	110.339
61.103	100.473	0	0	0	0	58.7647	161.387	408.829	185.894	0	118.507	154.068	114.179	171.528	55.1259	342.254	0	300.254	70.3554	310.36	56.3199	178.515	862.836	702.741	401.075	454.557	562.288	324.151	871.713	413.282	406.133	510.331	488.717	497.499	0	116.911	0	114.612	81.6184	48.3964	0	58.2892	0	0	0	0	1148.28	0	44.1356
0	0	0	63.2515	0	0	117.529	60.52	0	0	0	59.2537	51.3559	0	0	0	0	0	75.0634	0	54.7693	0	0	296.6	646.522	611.163	353.545	147.266	187.01	114.323	346.624	139.608	389.463	176.481	369.571	0	0	0	0	0	0	0	0	0	133.696	0	0	0	119.274	132.407
152.757	0	75.7436	63.2515	0	0	44.0735	0	0	0	67.62	39.5025	51.3559	65.2454	0	0	36.0268	0	75.0634	0	54.7693	0	53.5544	215.709	281.096	229.186	303.038	240.981	174.543	114.323	253.302	152.3	241.736	257.934	312.714	0	87.6829	0	114.612	244.855	266.18	73.4691	0	0	0	0	0	0	0	308.949
0	50.2367	75.7436	84.3354	102.35	85.2708	58.7647	0	61.3244	144.585	0	59.2537	256.779	212.048	133.41	0	54.0401	0	75.0634	0	73.0258	0	124.96	161.782	252.987	267.384	134.684	388.246	361.553	342.969	519.936	266.525	335.744	312.236	497.499	0	0	106.556	0	0	72.5947	73.4691	87.4338	74.1259	0	0	0	0	0	132.407
0	0	0	0	0	0	0	141.213	0	0	0	138.259	0	0	0	0	0	0	0	0	36.5129	0	0	485.345	393.535	401.075	589.241	361.471	511.161	157.194	439.946	406.133	295.455	352.962	383.785	0	0	0	0	0	0	0	0	0	0	0	0	0	0	286.881
0	0	100.991	0	0	0	73.4558	0	0	0	0	0	0	48.9341	0	0	54.0401	0	0	0	0	0	0	161.782	224.877	190.988	185.19	267.756	336.618	185.775	279.966	228.45	255.165	298.66	298.499	0	263.049	106.556	0	136.031	0	0	0	0	0	0	0	0	95.4193	0
61.103	0	0	0	0	0	44.0735	0	0	0	0	0	0	0	57.1759	82.6888	0	82.5914	0	0	0	0	0	269.636	281.096	190.988	185.19	160.654	261.814	142.904	213.307	291.908	335.744	271.509	412.213	546.17	935.285	665.976	401.143	544.123	653.352	0	0	0	155.979	0	144.969	0	166.984	88.2711
0	0	126.239	84.3354	307.051	56.8472	205.676	221.907	0	165.239	293.02	118.507	85.5931	81.5568	705.17	0	54.0401	0	37.5317	0	109.539	0	35.7029	269.636	590.303	687.558	488.228	535.512	610.899	828.842	759.906	469.591	698.347	597.32	753.356	1092.34	876.829	1118.84	1661.88	1033.83	1330.9	404.08	87.4338	148.252	289.676	130.905	289.939	215.302	572.516	353.084
0	50.2367	201.983	126.503	230.288	113.694	235.059	121.04	122.649	82.6197	315.56	79.005	119.83	146.802	152.469	0	288.214	0	243.956	0	182.564	0	249.92	242.673	224.877	267.384	235.696	495.349	511.161	285.808	666.585	964.566	604.339	665.197	596.999	364.113	438.415	586.059	229.225	516.916	580.757	183.673	204.012	185.315	133.696	0	260.945	107.651	119.274	264.813
0	100.473	201.983	337.341	307.051	170.542	117.529	80.6933	0	165.239	157.78	217.264	136.949	146.802	171.528	0	144.107	0	150.127	0	200.821	84.4799	160.663	350.527	449.754	420.174	437.722	415.022	473.759	342.969	399.951	710.733	429.752	502.292	440.642	576.513	584.553	399.585	830.94	707.359	411.37	220.407	262.301	333.567	200.545	130.905	231.951	287.069	190.839	485.491
61.103	50.2367	75.7436	105.419	102.35	142.118	58.7647	100.867	40.8829	0	67.62	118.507	119.83	114.179	95.2932	0	0	0	37.5317	0	54.7693	0	71.4058	215.709	168.658	229.186	185.19	214.205	261.814	228.646	266.634	164.992	241.736	190.056	241.642	212.399	175.366	293.029	458.45	489.71	604.955	110.204	0	0	89.1309	218.175	173.963	107.651	190.839	132.407
152.757	200.947	151.487	189.755	230.288	56.8472	146.912	161.387	122.649	82.6197	157.78	98.7562	171.186	130.491	152.469	0	90.0669	82.5914	75.0634	0	109.539	56.3199	71.4058	161.782	477.864	362.878	319.874	214.205	187.01	142.904	239.97	279.217	201.446	190.056	213.214	333.771	263.049	53.2781	257.878	244.855	169.388	0	174.868	0	178.262	0	144.969	0	214.693	198.61
91.6545	0	126.239	84.3354	76.7628	284.236	102.838	0	0	0	0	79.005	51.3559	97.8681	76.2346	0	36.0268	0	37.5317	0	0	0	0	269.636	421.645	630.261	538.735	388.246	336.618	200.065	293.297	164.992	349.174	257.934	298.499	151.714	263.049	346.307	229.225	408.092	290.379	0	0	148.252	178.262	0	0	71.7673	119.274	220.678
0	0	100.991	189.755	127.938	85.2708	235.059	121.04	122.649	103.275	0	217.264	291.016	228.359	209.645	55.1259	180.134	110.122	150.127	0	182.564	0	249.92	323.563	309.206	267.384	387.216	629.227	585.965	285.808	453.277	494.975	389.463	461.566	454.856	60.6855	116.911	506.142	0	136.031	217.784	257.142	0	222.378	245.11	0	57.9878	143.535	143.129	0
122.206	0	50.4957	84.3354	127.938	0	235.059	201.733	0	0	112.7	0	85.5931	163.114	171.528	137.815	108.08	110.122	112.595	0	109.539	84.4799	142.812	161.782	365.425	324.68	404.051	307.92	398.955	328.679	533.268	279.217	402.893	244.358	412.213	0	58.4553	186.473	114.612	0	241.982	183.673	58.2892	74.1259	155.979	130.905	0	107.651	214.693	154.474
91.6545	100.473	126.239	231.922	204.701	56.8472	264.441	161.387	0	0	225.4	158.01	102.712	97.8681	114.352	0	108.08	0	93.8293	0	73.0258	0	107.109	296.6	281.096	420.174	420.886	361.471	324.151	300.098	333.292	418.825	402.893	502.292	397.999	182.057	0	106.556	0	0	241.982	110.204	233.157	111.189	245.11	174.54	260.945	71.7673	286.258	286.881
0	0	50.4957	168.671	102.35	113.694	88.147	40.3467	102.207	82.6197	67.62	217.264	154.068	114.179	0	55.1259	36.0268	0	56.2976	0	73.0258	0	71.4058	215.709	252.987	171.889	151.519	254.368	286.749	285.808	359.956	126.917	268.595	230.783	227.428	303.428	379.959	772.532	372.49	380.886	556.559	0	0	0	66.8482	0	86.9817	0	0	154.474
0	0	50.4957	253.006	179.113	85.2708	308.514	100.867	0	82.6197	180.32	158.01	291.016	212.048	76.2346	165.378	198.147	220.244	206.424	140.711	182.564	253.44	232.069	350.527	449.754	362.878	303.038	388.246	423.889	371.55	453.277	329.983	376.033	312.236	383.785	364.113	759.919	532.781	257.878	544.123	677.55	0	0	0	222.827	0	57.9878	0	166.984	441.356
213.86	150.71	227.231	210.838	281.463	198.965	337.897	262.253	40.8829	41.3099	428.26	138.259	256.779	293.604	133.41	137.815	162.12	137.652	243.956	0	346.873	0	267.772	215.709	393.535	572.965	319.874	294.532	623.367	300.098	666.585	418.825	416.322	352.962	525.928	60.6855	146.138	79.9171	0	81.6184	120.991	110.204	145.723	0	200.545	0	173.963	71.7673	143.129	507.559
91.6545	75.3551	201.983	295.174	76.7628	198.965	117.529	80.6933	143.09	103.275	157.78	118.507	188.305	179.425	95.2932	0	54.0401	0	56.2976	0	127.795	0	89.2573	215.709	337.316	286.482	336.709	401.634	349.085	242.936	266.634	139.608	214.876	339.386	284.285	394.456	321.504	319.668	114.612	408.092	362.973	146.938	145.723	222.378	133.696	0	115.976	71.7673	95.4193	551.694
0	0	0	0	0	0	44.0735	40.3467	0	0	0	98.7562	0	0	0	0	72.0535	0	75.0634	0	0	84.4799	0	215.709	224.877	286.482	269.367	160.654	149.608	185.775	199.975	190.375	255.165	217.207	170.571	546.17	438.415	346.307	429.796	299.267	314.577	0	0	0	66.8482	0	144.969	0	190.839	44.1356
183.309	301.42	75.7436	189.755	102.35	0	44.0735	40.3467	0	41.3099	135.24	39.5025	136.949	114.179	38.1173	0	0	0	0	0	0	0	0	323.563	252.987	534.767	404.051	388.246	386.487	328.679	453.277	317.292	322.314	298.66	270.071	485.484	526.098	452.864	601.715	544.123	653.352	0	116.578	0	0	261.81	289.939	143.535	166.984	198.61
213.86	376.776	100.991	189.755	204.701	56.8472	235.059	262.253	224.856	247.859	180.32	118.507	154.068	179.425	228.704	82.6888	180.134	0	243.956	0	200.821	84.4799	285.623	215.709	252.987	229.186	252.532	374.859	311.683	743.1	293.297	393.441	416.322	407.264	426.428	60.6855	0	79.9171	114.612	0	0	330.611	495.458	185.315	311.958	261.81	289.939	107.651	333.968	110.339
427.721	527.486	302.974	379.509	460.577	227.389	293.823	100.867	143.09	206.549	586.04	276.517	393.728	375.161	304.938	0	180.134	0	131.361	0	146.052	0	142.812	269.636	252.987	362.878	471.393	910.371	1122.06	843.132	1106.53	850.341	832.645	719.499	838.641	970.969	1110.65	1198.76	1346.7	1469.13	1355.1	551.018	728.615	185.315	267.393	698.16	927.805	538.254	405.532	1081.32
122.206	0	100.991	168.671	230.288	0	117.529	100.867	0	0	180.32	39.5025	154.068	130.491	114.352	0	36.0268	0	37.5317	0	54.7693	0	71.4058	161.782	196.768	286.482	151.519	455.185	436.357	328.679	493.273	215.758	376.033	298.66	383.785	0	116.911	79.9171	57.3062	54.4123	169.388	73.4691	0	0	178.262	0	57.9878	107.651	166.984	176.542
0	0	100.991	63.2515	102.35	0	102.838	141.213	40.8829	82.6197	112.7	158.01	85.5931	130.491	152.469	55.1259	72.0535	137.652	56.2976	0	91.2822	0	53.5544	269.636	281.096	267.384	235.696	174.042	174.543	128.613	266.634	228.45	255.165	149.33	156.357	242.742	263.049	213.112	229.225	326.474	629.154	110.204	0	0	89.1309	0	0	0	95.4193	110.339
91.6545	0	176.735	0	76.7628	0	205.676	100.867	0	61.9648	135.24	0	102.712	130.491	133.41	0	144.107	0	225.19	0	164.308	0	160.663	161.782	393.535	439.273	353.545	468.573	349.085	414.421	399.951	342.675	510.331	352.962	540.142	485.484	643.008	452.864	429.796	544.123	290.379	110.204	116.578	0	133.696	218.175	0	0	95.4193	88.2711
213.86	175.829	126.239	147.587	76.7628	56.8472	102.838	100.867	0	0	67.62	118.507	68.4745	81.5568	114.352	55.1259	54.0401	82.5914	37.5317	0	54.7693	84.4799	53.5544	215.709	224.877	248.285	151.519	147.266	174.543	157.194	199.975	190.375	134.298	149.33	170.571	121.371	116.911	133.195	200.572	81.6184	48.3964	146.938	58.2892	0	89.1309	174.54	57.9878	0	119.274	264.813
0	0	0	0	0	0	132.22	0	0	0	0	0	0	0	0	0	0	0	0	0	73.0258	0	0	161.782	196.768	210.087	185.19	120.49	187.01	142.904	226.639	177.683	174.587	81.4528	170.571	242.742	379.959	266.39	315.184	299.267	266.18	0	0	0	0	0	0	0	0	0
0	0	277.726	0	0	284.236	176.294	0	0	0	0	0	0	0	0	0	0	0	0	0	0	0	0	566.236	449.754	496.57	791.267	830.044	860.246	628.777	626.589	710.733	671.488	1004.58	724.927	3732.16	4267.24	3649.55	2464.17	3210.32	2419.82	0	0	222.378	245.11	0	376.921	358.836	238.548	397.22
122.206	0	0	126.503	0	0	0	141.213	0	0	0	177.761	0	0	0	137.815	90.0669	165.183	75.0634	105.533	91.2822	84.4799	89.2573	539.272	477.864	420.174	286.203	281.144	249.347	242.936	346.624	253.833	362.603	285.085	341.142	940.626	672.236	639.337	945.552	843.39	725.947	183.673	0	0	133.696	174.54	0	0	190.839	220.678
61.103	0	201.983	105.419	0	0	102.838	100.867	40.8829	0	0	158.01	68.4745	48.9341	57.1759	82.6888	126.094	0	75.0634	0	164.308	0	142.812	269.636	505.974	362.878	151.519	107.102	299.216	142.904	266.634	203.067	241.736	203.632	255.857	1122.68	1490.61	852.449	1547.27	2067.67	1234.11	146.938	87.4338	333.567	289.676	436.35	405.915	789.44	715.645	220.678
0	75.3551	126.239	105.419	230.288	0	264.441	121.04	61.3244	61.9648	247.94	0	51.3559	114.179	76.2346	165.378	72.0535	192.713	93.8293	70.3554	127.795	112.64	89.2573	350.527	337.316	362.878	235.696	120.49	211.945	100.033	213.307	139.608	268.595	244.358	241.642	182.057	409.187	106.556	401.143	353.68	387.172	0	0	0	267.393	0	0	0	286.258	463.423
0	75.3551	100.991	63.2515	76.7628	0	88.147	161.387	0	82.6197	0	0	51.3559	114.179	0	82.6888	198.147	165.183	112.595	175.888	127.795	225.28	107.109	215.709	281.096	362.878	303.038	307.92	311.683	85.7423	186.644	279.217	322.314	230.783	298.499	151.714	292.276	372.946	343.837	571.329	532.361	146.938	0	0	66.8482	392.715	115.976	107.651	214.693	154.474
152.757	226.065	151.487	379.509	383.814	198.965	352.588	363.12	163.532	165.239	428.26	158.01	273.898	293.604	304.938	55.1259	180.134	0	243.956	0	200.821	0	196.366	269.636	365.425	477.471	286.203	455.185	461.291	385.84	519.936	583.816	564.05	543.018	639.642	212.399	87.6829	186.473	114.612	190.443	290.379	183.673	204.012	74.1259	445.655	261.81	173.963	143.535	333.968	419.288
122.206	125.592	176.735	337.341	204.701	198.965	381.97	221.907	265.739	0	270.48	0	359.491	391.472	0	0	324.241	0	262.722	351.777	401.642	0	321.326	593.2	758.96	630.261	471.393	495.349	797.909	685.938	826.565	634.583	604.339	638.047	639.642	546.17	409.187	852.449	544.409	652.947	895.334	257.142	0	0	267.393	0	0	251.185	190.839	485.491
0	0	75.7436	0	0	0	88.147	40.3467	0	0	0	118.507	0	81.5568	0	0	0	0	0	0	0	0	0	161.782	168.658	171.889	117.848	174.042	174.543	185.775	226.639	88.8416	214.876	135.755	199	303.428	233.821	319.668	229.225	272.061	604.955	0	0	0	66.8482	0	0	0	119.274	0
122.206	125.592	100.991	0	0	142.118	73.4558	141.213	81.7658	185.894	202.86	118.507	119.83	130.491	114.352	0	90.0669	0	75.0634	0	54.7693	0	107.109	188.745	196.768	248.285	286.203	147.266	174.543	228.646	239.97	406.133	255.165	298.66	227.428	394.456	555.325	532.781	687.674	571.329	580.757	110.204	204.012	74.1259	133.696	87.2699	144.969	0	166.984	264.813
0	0	0	0	0	0	0	40.3467	81.7658	82.6197	45.08	0	51.3559	81.5568	38.1173	0	108.08	0	93.8293	0	0	0	0	161.782	196.768	171.889	101.013	160.654	211.945	171.485	119.985	152.3	147.727	108.604	156.357	0	0	0	0	0	0	0	0	0	66.8482	0	0	0	0	0
0	0	75.7436	84.3354	127.938	0	44.0735	0	0	0	90.1599	0	0	32.6227	0	0	0	0	0	0	0	0	0	188.745	168.658	152.791	134.684	187.429	224.412	85.7423	159.98	114.225	147.727	190.056	170.571	212.399	263.049	293.029	429.796	326.474	701.748	0	0	0	0	0	86.9817	0	71.5645	198.61
0	0	0	0	0	0	0	0	163.532	185.894	0	0	0	0	0	0	72.0535	0	131.361	0	109.539	0	71.4058	674.091	702.741	286.482	218.861	267.756	137.141	371.55	119.985	126.917	147.727	135.755	127.928	0	0	0	57.3062	0	0	0	58.2892	0	0	0	0	179.418	0	0
0	0	151.487	274.09	179.113	85.2708	220.367	141.213	0	0	157.78	118.507	102.712	130.491	76.2346	0	90.0669	0	56.2976	0	73.0258	0	107.109	242.673	224.877	190.988	286.203	455.185	486.226	171.485	426.614	291.908	228.306	352.962	284.285	212.399	263.049	293.029	171.919	163.237	362.973	73.4691	0	185.315	178.262	0	0	0	71.5645	242.746
366.618	200.947	201.983	147.587	230.288	0	235.059	0	143.09	103.275	90.1599	296.269	222.542	212.048	133.41	0	90.0669	0	0	0	0	0	89.2573	323.563	365.425	362.878	286.203	495.349	498.693	443.002	706.58	241.142	376.033	352.962	397.999	940.626	730.691	1252.03	974.205	952.215	1016.33	220.407	233.157	111.189	0	261.81	202.957	143.535	0	419.288
0	0	0	42.1677	0	85.2708	117.529	121.04	81.7658	0	0	59.2537	0	0	57.1759	0	0	0	0	0	73.0258	0	35.7029	215.709	224.877	248.285	235.696	80.3268	87.2713	142.904	186.644	126.917	134.298	81.4528	85.2855	0	0	0	0	0	0	0	0	148.252	89.1309	0	0	0	95.4193	0
0	125.592	100.991	105.419	204.701	0	88.147	201.733	102.207	82.6197	135.24	39.5025	171.186	179.425	114.352	0	198.147	82.5914	150.127	0	127.795	0	214.218	161.782	168.658	210.087	134.684	254.368	224.412	314.388	413.282	304.6	241.736	217.207	326.928	0	204.594	213.112	171.919	163.237	241.982	73.4691	58.2892	0	111.414	0	0	0	143.129	375.152
0	0	0	42.1677	0	0	132.22	80.6933	40.8829	0	67.62	39.5025	0	81.5568	76.2346	0	90.0669	55.0609	75.0634	0	73.0258	0	107.109	215.709	168.658	171.889	168.355	120.49	87.2713	142.904	186.644	152.3	107.438	108.604	99.4998	91.0283	116.911	106.556	200.572	108.825	96.7929	0	0	0	111.414	0	0	0	71.5645	110.339
0	0	75.7436	189.755	76.7628	0	220.367	161.387	0	0	90.1599	118.507	68.4745	81.5568	95.2932	165.378	126.094	275.305	150.127	140.711	146.052	225.28	196.366	296.6	365.425	343.779	269.367	160.654	174.543	85.7423	199.975	304.6	282.025	285.085	341.142	364.113	116.911	186.473	229.225	272.061	362.973	110.204	58.2892	0	155.979	0	86.9817	0	143.129	220.678
0	0	50.4957	63.2515	0	0	73.4558	121.04	61.3244	41.3099	0	158.01	51.3559	48.9341	38.1173	220.504	144.107	192.713	112.595	211.066	182.564	112.64	124.96	242.673	365.425	171.889	168.355	160.654	224.412	171.485	186.644	76.15	147.727	230.783	170.571	121.371	263.049	106.556	171.919	353.68	145.189	0	0	74.1259	200.545	0	0	143.535	166.984	110.339
122.206	276.302	252.479	105.419	102.35	85.2708	73.4558	60.52	0	0	135.24	138.259	68.4745	48.9341	76.2346	0	72.0535	0	0	0	54.7693	0	35.7029	215.709	168.658	114.593	101.013	187.429	274.281	200.065	319.961	76.15	214.876	190.056	199	60.6855	87.6829	239.751	85.9593	163.237	72.5947	183.673	291.446	333.567	44.5655	349.08	289.939	0	47.7097	110.339
[truncated: 17 more columns]

## Sheet: S2 Nuclear Complexes
aa
PRC1		PRC2		COMPASS		Nuclear Pore		SWI/SNF		Ncor1		Ncor2		TLE/Groucho		Beta-catenin-TCF complex		Cohesin		PML body		Histone deacetylase
Bcor		Ezh1		Set1		Nup98		Smarcb1		AR		AR		TLE1		LEF1		REC8		AGAP3		ACTR6
Cbx2		Ezh2		Swd1		Rae1		Smarcc1		Chd1		Bcl6		TLE2		BCL9L		PMEPA1		AKAP8L		ANP32E
Cbx4		Suz12		Spp1		Nup62		Smarcc2		Vdr		Fos		TLE3		TCF7L1		SMC1A		ANKRD2		ARID4A
Cbx7		Eed		Swd3		Nup58		Smarca4		Gps2		Jun		TLE3		TLE1		RAD21L1		MMAB		ARID4B
Cbx8		Rbbp4		Bre2		Nup54		Smarca2		Hdac3		Hdac1		TLE4		TLE3		SMC3		ATRX		BRD8
Kdm2b		Rbbp7		Sdc1		Nup45		Smarce1		Hdac4		Hdac3		TLE5		TLE4		SMC1B		BASP1		BRMS1
L3mbtl2		Kmt6b				Nup50		Smarcd1		Hdac5		Hdac4		TLE6		TCF7		SGO2A		BLM		BRMS1L
L3mbtl3		Kmt6a				Nup153		Smarcd2		Hdac7a		Hdac5		TLE7		TCF7L2		SGO2B		BMAL1		CBX5
Pcgf1		Rbap46				Tpr		Smarcd3		Hdac9		Hdac10		HDAC1		HIF3A		SGO2		CALCOCO2		CDK2AP1
Pcgf2						Nup107		Actb		Hey2		Mecp2		HDAC3		CTNNB1		RAD21		CASP8AP2		CDK2AP2
Pcgf4						Nup160		Actl6a		Map3k7Lp2		Nr4al		HDAC10		LBD2		STAG3		CBX5		CFDP1
Pcgf5						Nup133		Actl6b		Mecp2		Pouf1		HDAC11		PYGO2		STAG2		CDK9		CHD3
Pcgf6						Nup96		Bcl7a		Rara		Ppard		HDAC2		BCL9		STAG1		CHD3		CHD4
Phc1						Nup43		Bcl7b		Rarg		Pgr		HDAC4		TCF4		SGO2		CHEK2		CHD6
Phc2						Nup37		Bcl7c		Sap30		Pml		HDAC5		LBD1				CHFR		CSNK2A1
Rnf2						Nup85		Ss18		TbL1xr1		RbpJ		HDAC6						CIART		DMAP1
Ring1A						Sec13		Arid1a		TbL1x		Rela		HDAC8						CIITA		DNTTIP1
Rybp						Seh1		Arid1b		Zbtb33		Runx1t1		HDAC9						CREBBP		EP400
M33						Elys		Dpf2		Hdac7		Rara		CTNNB1						DAPK3		GATAD2A
Skp1						Nup93		Dpf3		Map3k7ip2		Sin3a		XIAP						DAXX		GATAD2B
Yaf2						Nup205		Bcl11a				Snw1								EIF3E		HDAC1
Max						Nup188		Bcl11b				Spen								EIF4ENIF1		HDAC10
Ck2a						Nup155		Arid2				Srf								ELF4		HDAC11
Ring1						Nup35		Pbrm1				Tbl1x								GCNA		HDAC2
Fbxl10						Nup358		Brd7				Thrb								HIPK1		HDAC3
Nspc1						Nup214		Phf10				Vdr								HIPK2		HDAC4
Mel18						Nup88		Brd9				Zbtb16								HIPK3		HDAC5
Bmi1						Nupl1		Bicra				Pou1f1								HIRA		HDAC6
Csnk2a1								BicraL				Nr4a1								HMBOX1		HDAC8
Csnk2a2																				HSF1		HDAC9
Ring1B																				IKBKE		HINT1
																				ISG20		HR
																				KAT6A		ING1
																				KLHL20		ING3
																				LRCH4		JMJD1C
																				MAGEA1		KAT5
																				MAGEA10		KDM3A
																				MAGEA11		KDM3B
																				MAGEA12		DPEP2
																				MAGEA2		DPEP3
																				MAGEA2B		MECOM
																				MAGEA3		MIDEAS
																				MAGEA4		MORF4L1
																				MAGEA6		MORF4L2
																				MAGEA8		MTA1
																				MAPK7		MTA2
																				MAX		MTA3
																				MKNK2		NCOR1
																				MLIP		NCOR2
																				MORC3		NRIP1
																				MRE11		OGT
																				MTOR		PHF12
																				N4BP1		PHF21A
																				ARTN		RBBP4
																				NFE2		RBBP7
																				NR2C1		RCOR1
																				NSMCE2		RCOR2
																				PARK7		RCOR3
																				PATL1		RERE
																				PIAS1		RUVBL1
																				PIAS2		RUVBL2
																				PIAS4		SALL1
																				PML		SF3B3
																				PPARGC1A		SAP18
																				PTEN		SAP30
																				RAD51		SAP30L
																				RB1		SATB2
																				RDM1		SIN3A
																				RERE		SIN3B
																				RFWD3		SINHCAF
																				RGS14		SRCAP
																				RNF111		SUDS3
																				RNF4		TAF6L
																				RNF6		TBL1X
																				POLR1A		TBL1XR1
																				POLR1B		TBL1Y
																				RPAIN		TET1
																				SATB1		TRERF1
																				SIRT1		TRRAP
																				SKI		ZNF217
																				SKIL		ZNF541
																				SMC5		ZNF703
																				SMC6		ZNHIT1
																				SP100		CHD5
																				SP140		HDAC7
																				SP3		ING2
																				DEAF1		MBD2
																				SPTBN4		MBD3
																				SQSTM1		SAP130
																				SRSF2
																				SUMO1
																				SUMO1P1
																				SUMO2
																				SUMO4
																				TCF7L2
																				TDG
																				TDP2
																				TENM2
																				TERT
																				THAP1
																				TOP3A
																				TOPBP1
																				TOPORS
																				TP53
																				TP53INP1
																				TP53INP2
																				TRIM16
																				TRIM16L
																				TRIM27
																				TRIM8
																				UBE2I
																				UBN1
																				USP7
																				WDFY3
																				ZBED1
																				ZBTB16
																				ZCCHC12
																				ZCCHC18
																				ZMYM2
																				ZNF451
																				ATR
																				NBN
																				RPA1
																				RPA2
																				SPN
																				SENP2
																				SUMO3
																				Arntl
																				MAGEA9
																				MAGEA5
																				MAGEA13
																				MRE11A

## Sheet: S3 TurboID vs RUNX1-RUNX1T1
TurboID_1	TurboID_2	TurboID_3	TurboID_4	TurboID_5	TurboID_6	TurboID_7	TurboID_8	TurboID_9	TurboID_10	TurboID_11	TurboID_12	TurboID_13	TurboID_14	TurboID_15	TurboID_16	TurboID_17	TurboID_18	TurboID_19	TurboID_20	TurboID_21	TurboID_22	TurboID_23	RUNX1::RUNX1T1_1	RUNX1::RUNX1T1_2	RUNX1::RUNX1T1_3	RUNX1::RUNX1T1_4	RUNX1::RUNX1T1_5	RUNX1::RUNX1T1_6	PML::RARA_1	PML::RARA_2	PML::RARA_3	PML::RARA_4	PML::RARA5	PML::RARA_6	PML::RARA_7	PML::RARA_8	PML::RARA_9	PML::RARA_10	PML::RARA_11	PML::RARA_12	CBFB::MYH11_	CBFB::MYH11_2	CBFB::MYH11_3	CBFB::MYH11_4	CBFB::MYH11_5	CBFB::MYH11_6	CBFB::MYH11_7	CBFB::MYH11_8	NPM1_1
0	0	0	0	0	0	0	0	0	0	0	0	0	0	0	0	0	0	0	0	0	0	0	942.952	715.917	797.057	913.102	812.862	1376.29	221.317	186.407	191.14	153.293	98.6844	171.02	61.5547	157.919	85.546	71.352	118.067	59.9772	0	0	0	0	0	0	0	0	0
1259.5	1039.36	2194.72	1816.07	1816.25	1492.04	1749.93	997.789	1096.02	1062.13	1684.93	1416.18	1640.92	1632	1372.19	1875.05	1677.55	1922.72	1336.1	1576.55	1576.4	1649.83	1519.39	11531	13390.3	11034.3	10906.5	10878	9190.82	4837.35	7642.69	7815.51	5671.83	4948.32	5222.68	6186.25	7178.16	4348.59	6136.27	4206.15	5757.81	2753.06	1930.01	2352.27	1731.38	2859.68	2907.15	3491.29	2163.79	1714.46
0	0	0	0	0	0	0	0	0	0	0	0	0	0	0	0	0	0	0	0	0	0	0	835.186	689.402	647.609	684.826	741.138	839.771	442.633	310.678	276.091	306.585	310.151	302.574	323.162	301.483	327.926	356.76	309.927	419.84	0	0	0	0	281.28	469.842	0	0	0
0	0	0	0	0	0	0	0	0	0	0	0	0	0	0	0	0	0	0	0	0	0	0	700.479	768.948	672.517	558.007	669.415	886.425	0	0	0	0	0	0	0	0	0	0	0	0	0	0	0	195.085	0	675.398	323.934	463.67	117.429
0	0	0	0	0	0	0	0	0	0	0	0	0	0	0	0	0	0	0	0	0	0	0	592.713	556.824	946.505	634.099	645.508	1213	0	0	0	0	0	78.9323	107.721	0	0	0	0	0	0	0	0	0	0	0	0	0	0
1068.67	733.667	1322.46	1259.14	1059.48	1061.01	1091.54	1047.68	619.49	900.505	1150.03	982.189	984.552	1045.21	1034.77	888.181	712.96	879.887	797.347	663.812	702.988	857.912	844.103	5145.82	5250.06	4607.99	4844.51	4351.2	3732.31	1738.92	2299.02	1996.35	1935.32	2128.76	2275.88	2015.92	2426.22	2053.1	2340.34	1992.39	2069.21	1093.12	1537.46	1118.29	902.267	1359.52	1761.91	1331.73	1262.21	1479.61
496.167	580.82	1012.95	774.858	817.313	828.912	710.367	548.784	476.531	692.696	882.582	593.882	521.234	660.134	787.324	493.434	566.174	488.826	560.298	456.37	681.685	560.942	611.975	3717.92	3712.16	3512.03	3677.77	3084.09	2892.54	1043.35	1646.6	2208.73	1858.67	2128.76	2104.86	2139.03	2727.7	1810.72	2640.02	2139.97	2564.02	769.236	785.088	925.482	780.339	937.6	910.319	1151.77	721.265	1033.38
0	0	0	0	0	0	0	0	0	0	0	0	0	0	0	0	0	0	0	0	0	0	0	619.654	291.67	622.701	481.915	239.077	606.501	189.7	124.271	84.9512	114.969	112.782	157.865	46.166	114.851	185.35	114.163	147.584	119.954	0	0	0	0	93.76	146.826	107.978	0	117.429
0	0	0	0	0	0	0	0	0	0	0	0	0	0	0	0	0	0	0	0	0	0	0	323.298	371.216	199.264	405.823	573.785	349.904	189.7	155.339	297.329	191.616	267.858	276.263	169.275	416.333	199.607	385.301	236.135	389.852	0	0	0	73.1568	0	0	0	0	0
610.667	641.959	1153.63	1428.64	1755.71	663.129	1178.17	798.231	714.796	600.337	1283.76	1142.08	1138.99	1265.26	742.334	1217.14	1006.53	1238.36	948.197	788.276	1171.65	890.908	1245.05	7220.32	8193.27	6575.72	6290.26	7554.83	7394.65	3288.13	5281.53	5564.3	4253.87	3679.52	3972.92	4078	5082.14	3778.28	4837.66	3114.03	4588.25	809.722	1046.78	1426.78	1121.74	2437.76	2819.05	2663.46	2086.52	1644.01
1870.17	1681.32	1969.62	2009.79	1755.71	2122.01	1507.36	1621.41	1548.72	1616.29	1257.01	2535.42	1853.27	1705.35	1732.11	2006.63	1593.68	1922.72	1530.05	2032.92	1704.21	1781.82	1814.82	5172.77	5806.88	4707.62	6214.17	5976.92	4688.72	2086.7	2827.17	2888.34	2452.68	2001.88	1644.42	2262.14	2282.65	1639.63	2083.48	1446.32	2024.23	2307.71	1897.3	1465.35	1365.59	2297.12	1850	1907.61	1622.85	1597.04
0	0	0	0	0	0	0	0	0	0	0	0	0	0	0	0	0	0	0	0	0	0	0	269.415	212.124	473.253	456.551	262.985	559.847	0	155.339	169.902	153.293	239.662	276.263	153.887	287.126	342.184	399.571	309.927	404.846	0	0	0	0	0	58.7303	0	51.5189	0
0	0	0	0	0	0	0	0	0	0	0	0	0	0	0	0	0	0	0	0	0	0	0	242.473	212.124	348.712	177.548	215.169	279.924	0	0	106.189	76.6463	70.4889	0	0	28.7126	42.773	71.352	118.067	44.9829	0	0	0	0	0	0	0	0	0
0	0	0	0	0	0	0	0	0	0	0	0	0	0	0	0	0	0	0	0	0	0	0	215.532	238.639	348.712	152.184	310.8	279.924	0	0	0	0	0	26.3108	0	28.7126	42.773	0	0	0	0	0	0	0	0	0	0	0	0
0	0	0	0	0	0	0	0	0	0	0	0	0	0	0	0	0	0	0	0	0	0	0	242.473	291.67	249.08	304.367	836.769	489.866	0	93.2035	212.378	153.293	366.542	381.506	323.162	574.253	256.638	371.03	295.168	404.846	0	0	0	0	0	0	0	0	164.401
1679.33	672.528	1716.38	1356	2361.13	1425.73	1212.82	698.452	786.276	785.056	1283.76	890.822	1100.38	1100.22	1237.22	953.972	859.746	1173.18	797.347	705.3	681.685	1154.88	654.18	9618.11	10235	8020.39	8065.73	6120.37	5948.38	2118.32	2423.29	2272.44	2414.36	2030.08	2631.08	2492.97	2426.22	2680.44	2682.83	3232.09	2908.89	2024.31	2420.69	1041.17	975.424	2625.28	3259.53	2339.52	1545.57	1784.92
496.167	366.834	450.198	266.357	302.708	397.878	225.238	299.337	309.745	369.438	427.919	296.941	386.099	385.078	494.889	328.956	314.541	228.119	344.799	290.418	362.145	527.946	464.257	1805.08	1405.32	1569.21	2003.75	980.215	1726.2	537.483	869.9	849.512	708.978	549.813	591.992	707.879	789.597	484.76	827.683	501.786	779.703	607.292	686.952	462.741	438.941	515.68	704.763	359.927	283.354	446.23
801.5	519.681	1097.36	847.5	1543.81	729.442	848.976	773.286	571.837	646.516	1150.03	662.406	772.198	916.852	764.829	822.39	545.205	782.122	646.498	705.3	596.474	626.936	633.077	2748.03	3234.89	3262.95	3652.41	4088.22	4082.22	1106.58	1677.66	1529.12	1475.44	1339.29	1302.38	1292.65	1349.49	883.975	1241.52	1092.12	1454.45	607.292	621.528	694.111	780.339	2203.36	2584.13	2375.52	1622.85	1362.18
1297.67	1100.5	1519.42	1331.79	1604.35	1061.01	1420.73	1097.57	1024.54	992.864	1684.93	1256.29	1196.91	1320.27	1394.69	559.225	1090.41	554.003	1120.6	580.835	916.014	725.925	949.616	4472.29	6045.52	4358.91	5022.06	6144.28	5598.47	1517.6	1460.19	1507.88	1475.44	1959.59	2104.86	2046.69	2225.23	1454.28	1769.53	1800.53	1754.33	809.722	785.088	925.482	682.797	2109.6	2026.2	2051.58	1803.16	962.918
305.333	244.556	450.198	484.286	423.792	165.782	415.825	374.171	238.265	115.449	240.704	616.723	559.843	403.415	359.919	164.478	335.511	228.119	280.149	165.953	383.448	197.98	400.949	2586.38	2572	2565.53	2561.76	2510.31	3009.18	1106.58	1491.26	1168.08	1015.56	775.377	1052.43	1092.6	1320.78	598.822	1212.98	1018.33	1124.57	526.319	556.104	732.673	585.255	609.44	499.207	791.839	669.746	587.145
305.333	519.681	731.572	702.215	787.042	696.286	796.997	523.839	762.449	715.786	534.898	890.822	945.942	898.515	652.354	361.851	712.96	391.061	689.598	165.953	681.685	296.969	633.077	4337.58	3738.68	3860.75	4362.6	3514.43	4152.2	2276.4	3106.78	2930.82	2452.68	1973.69	1815.44	2523.74	2569.78	1682.4	2568.67	1977.63	2519.04	1295.56	752.376	1079.73	1121.74	1078.24	1879.37	1223.75	1184.93	610.631
152.667	152.847	196.962	121.071	121.083	198.939	121.282	74.8342	119.133	138.539	240.704	159.891	115.83	110.022	202.455	263.165	188.725	228.119	150.85	331.906	234.329	197.98	316.539	1454.84	1431.83	1345.03	1014.56	1123.66	1376.29	505.867	714.56	679.61	594.009	422.933	473.594	630.936	732.172	384.957	756.331	368.96	554.789	0	294.408	0	146.314	140.64	234.921	107.978	103.038	352.287
725.167	336.264	731.572	847.5	908.125	530.504	710.367	424.06	619.49	831.235	695.368	593.882	772.198	843.504	562.374	361.851	650.052	325.884	624.948	373.394	724.29	494.949	506.462	2855.8	3102.31	2341.36	2891.49	2701.57	2052.77	1138.2	1677.66	1741.5	1341.31	1240.6	1276.07	2154.41	2139.09	1126.36	1869.42	1210.19	1874.29	971.667	621.528	347.056	463.326	1265.76	1203.97	1043.79	643.986	845.489
381.667	458.542	675.297	629.572	544.875	696.286	900.954	449.005	285.918	484.887	588.388	662.406	386.099	531.774	539.879	427.643	566.174	651.768	797.347	414.882	617.777	461.953	654.18	2963.56	2916.7	2714.98	1724.75	1673.54	2262.72	1011.73	1366.99	1040.65	843.109	648.497	657.769	861.766	1076.72	541.791	870.494	693.646	659.749	404.861	294.408	424.179	512.098	421.92	381.747	467.905	437.911	986.404
839.667	886.515	1378.73	1283.36	1604.35	1657.82	1212.82	773.286	1405.77	1316.12	1337.25	1256.29	1467.18	1466.96	1034.77	1611.88	1321.07	1433.89	1271.45	1742.51	1150.34	1748.82	1266.15	3825.69	4931.87	4284.18	3195.86	3992.58	3825.62	2181.55	3386.39	2994.53	2682.62	2297.94	2091.71	2708.41	3230.17	1924.78	2768.46	1844.8	2713.97	1214.58	915.936	1233.98	1219.28	1078.24	792.859	1115.77	824.302	1996.29
2671.67	1803.6	2419.81	2251.93	2118.96	1558.35	1871.21	1870.85	1834.64	1824.1	1631.44	1324.81	1833.97	1687.01	1709.62	2006.63	1803.37	1890.13	2004.14	2447.81	1768.12	1880.81	1857.03	3906.52	4375.05	4060.01	4565.51	4996.71	5085.28	2213.17	2361.16	1975.12	1973.64	2030.08	1854.91	1800.48	1952.46	1668.15	1983.58	1711.98	1814.31	1902.85	1079.5	1156.85	1121.74	3047.2	2055.56	2375.52	2060.76	1174.29
1145	886.515	1153.63	1138.07	1271.38	563.66	1316.78	1347.01	1167.5	1385.39	882.582	1507.55	1737.45	1613.66	1192.23	1414.51	1530.77	1401.3	1486.95	1286.13	1384.67	1220.87	1413.87	3259.92	3818.23	3761.11	3601.68	4662	3872.28	2055.08	2796.11	2930.82	2280.23	1818.61	1868.06	1985.14	2943.04	1996.07	2625.75	1889.08	2624	1093.12	785.088	925.482	1487.52	1125.12	969.05	683.861	1287.97	1080.35
190.833	336.264	619.022	774.858	938.396	629.973	727.693	299.337	381.225	484.887	695.368	456.832	617.758	751.819	382.414	427.643	775.868	488.826	754.248	580.835	745.593	395.959	633.077	2640.27	3049.28	3412.4	2713.94	2558.12	3242.45	2371.25	2702.9	2527.3	2491.01	2354.33	2381.12	2292.91	2770.77	2238.45	3082.4	2627	3043.84	566.805	327.12	578.426	658.411	1031.36	880.954	1043.79	901.581	939.432
496.167	397.403	872.259	605.357	514.604	431.034	623.737	449.005	262.092	438.708	909.327	593.882	694.978	715.145	382.414	197.374	356.48	325.884	387.899	165.953	489.961	296.969	422.051	2101.44	3128.82	3013.87	2561.76	3729.6	3475.72	980.117	869.9	849.512	1034.73	1212.41	1486.56	1354.2	1679.69	855.46	1227.25	1180.67	1124.57	323.889	228.984	269.932	390.17	843.84	1027.78	1115.77	721.265	634.117
534.333	703.098	506.473	508.5	514.604	663.129	710.367	573.729	309.745	369.438	561.643	456.832	598.453	513.437	719.839	625.016	650.052	716.945	603.398	663.812	617.777	626.936	633.077	1751.2	1617.44	1544.3	1674.02	1745.26	1632.89	885.267	1398.05	1337.98	1073.05	775.377	960.343	892.543	1292.07	1154.87	1455.58	1195.43	1364.48	769.236	752.376	655.55	609.64	890.72	1057.15	539.89	850.062	634.117
343.5	275.125	562.748	726.429	272.438	895.225	641.063	399.115	714.796	577.247	615.133	1142.08	501.929	641.797	607.364	592.121	377.449	619.18	409.449	248.929	553.869	428.956	569.769	2478.62	2518.97	2465.9	2612.49	3323.17	2752.58	758.8	1025.24	1104.37	1092.21	761.28	815.633	907.932	1076.72	484.76	699.249	472.269	629.76	607.292	654.24	771.235	804.725	656.32	939.685	755.846	695.505	728.06
725.167	825.376	703.435	871.715	756.771	928.381	693.041	873.065	1048.37	923.595	748.858	799.456	1061.77	1008.54	719.839	855.285	754.899	912.476	905.097	705.3	788.198	1055.89	928.513	1858.96	1405.32	1693.75	2308.12	2797.2	2659.27	2086.7	2858.24	2739.68	2069.45	1578.95	1789.13	2339.08	2742.06	1896.27	2611.48	1756.25	2504.05	566.805	686.952	385.617	707.183	562.56	704.763	503.897	850.062	962.918
114.5	91.7084	196.962	363.214	242.167	563.66	311.869	74.8342	262.092	323.258	374.429	365.466	347.489	293.393	247.445	197.374	335.511	293.296	258.599	331.906	234.329	197.98	253.231	1832.02	1723.5	1270.31	1953.02	2008.25	1749.52	1106.58	1149.51	1189.32	1111.37	1254.7	1197.14	1215.71	1507.41	1197.64	1384.23	1151.16	1394.47	161.944	327.12	231.37	268.242	93.76	381.747	179.963	128.797	469.716
343.5	152.847	309.511	532.715	332.979	364.721	346.521	224.502	71.4796	46.1797	374.429	433.99	231.659	385.078	134.97	164.478	146.786	162.942	129.3	124.465	276.935	131.986	189.923	2532.5	2121.24	3138.41	1953.02	2701.57	3359.08	1580.83	1677.66	1932.64	1705.38	1818.61	2157.48	1615.81	2297.01	1454.28	1712.45	1416.81	1634.38	890.694	359.832	616.988	999.81	1031.36	822.224	755.846	901.581	751.546
152.667	366.834	759.709	556.929	363.25	1061.01	641.063	349.226	333.572	577.247	561.643	708.09	559.843	696.808	562.374	296.06	629.082	358.473	603.398	373.394	702.988	362.963	717.487	2290.03	2996.25	2988.96	2181.3	3538.34	4455.45	1580.83	2174.75	2633.49	2146.1	1987.79	2512.68	2015.92	3732.64	2266.97	3039.59	2051.42	3043.84	404.861	556.104	771.235	707.183	375.04	1057.15	863.824	772.783	681.088
229	305.695	253.236	193.714	151.354	132.626	207.912	199.558	166.786	161.629	267.449	251.258	212.354	293.393	134.97	131.582	167.755	130.354	172.399	165.953	149.119	197.98	168.821	538.83	768.948	647.609	862.374	1219.29	1049.71	158.083	310.678	318.567	306.585	338.346	394.661	400.106	445.046	242.38	499.464	472.269	434.835	0	261.696	154.247	146.314	93.76	352.382	323.934	206.076	258.344
419.833	305.695	928.534	895.929	938.396	464.191	848.976	399.115	548.01	600.337	588.388	753.773	888.028	1045.21	472.394	361.851	1027.5	554.003	969.747	539.347	1022.53	428.956	865.205	2424.73	3553.07	4383.81	2409.57	3633.97	4292.16	2624.18	2858.24	2760.91	2701.78	2763.16	3078.36	2523.74	3517.3	3036.88	4195.49	3615.81	3988.48	607.292	327.12	886.92	755.954	1359.52	1115.88	1439.71	1159.18	798.518
458	580.82	590.885	556.929	454.063	431.034	485.129	498.894	381.225	230.899	695.368	274.099	270.269	366.741	382.414	361.851	482.297	391.061	409.449	373.394	447.356	296.969	379.846	2209.2	1935.63	1195.59	1572.56	1291.02	1119.69	1422.75	1677.66	1699.02	1494.6	1395.68	1486.56	1308.04	1091.08	1112.1	1541.2	1416.81	1574.4	607.292	523.392	424.179	926.653	843.84	734.129	611.875	978.859	728.06
305.333	152.847	590.885	581.143	726.5	298.408	398.499	149.668	238.265	207.809	454.664	296.941	444.014	348.404	179.96	230.269	230.664	325.884	193.949	290.418	234.329	98.9898	105.513	1832.02	2147.75	2515.71	2333.48	2749.38	2752.58	284.55	683.493	807.036	747.302	1015.04	986.653	938.709	1134.15	484.76	998.927	811.713	1064.59	283.403	327.12	539.864	585.255	703.2	675.398	827.831	566.708	751.546
1297.67	886.515	1238.04	1428.64	1422.73	1193.63	1039.56	947.899	1096.02	1200.67	1150.03	1164.92	1196.91	1081.89	1169.74	855.285	880.715	586.592	1012.85	829.764	852.106	857.912	928.513	2316.97	2837.15	2266.63	3018.31	2175.6	2356.02	1169.82	1522.32	1720.26	1264.66	1677.63	1631.27	1677.37	2297.01	1368.74	1612.55	1224.95	1499.43	1740.9	1799.16	1041.17	975.424	1828.32	1967.46	1547.68	1184.93	1432.63
343.5	244.556	365.786	363.214	605.417	364.721	329.195	299.337	285.918	207.809	534.898	411.149	366.794	403.415	449.899	526.329	293.572	260.707	323.249	248.929	362.145	527.946	316.539	1374.02	1113.65	1369.94	1217.47	836.769	1866.16	537.483	776.696	934.463	977.241	747.182	723.546	861.766	1162.86	684.368	1041.74	929.78	1139.57	404.861	523.392	308.494	438.941	375.04	440.477	395.919	386.392	446.23
534.333	275.125	1322.46	1041.21	756.771	729.442	1108.87	598.673	309.745	669.606	1069.8	1073.56	1100.38	1246.92	764.829	855.285	964.593	847.299	905.097	497.859	1022.53	725.925	1012.92	3313.8	3420.49	4234.37	3373.4	3992.58	4688.72	2118.32	3231.06	2994.53	2184.42	2382.52	2959.96	2231.36	3617.79	2238.45	3253.65	2804.1	3328.73	607.292	457.968	655.55	1146.12	1453.28	1526.99	1979.6	1339.49	798.518
916	672.528	675.297	799.072	877.855	563.66	519.781	623.618	548.01	577.247	561.643	639.565	675.673	513.437	562.374	592.121	461.327	619.18	409.449	580.835	489.961	527.946	506.462	1454.84	1219.71	1643.93	1496.47	1338.83	1446.27	1201.43	1615.53	1359.22	1341.31	1240.6	1433.94	1246.48	1909.39	1055.07	1469.85	1018.33	1559.41	890.694	981.36	385.617	609.64	890.72	969.05	539.89	669.746	1033.38
1106.83	733.667	1153.63	1138.07	1392.46	1160.48	883.628	648.563	762.449	877.415	1283.76	1142.08	791.503	788.493	989.778	921.076	754.899	1140.59	732.698	995.717	788.198	1088.89	844.103	2451.68	2200.78	2042.46	2181.3	2079.97	2239.39	1675.68	1957.27	2017.59	1609.57	1184.21	1289.23	1354.2	1694.05	883.975	1227.25	1195.43	1259.52	1093.12	785.088	1118.29	999.81	984.48	969.05	1043.79	824.302	1362.18
152.667	0	590.885	460.072	454.063	132.626	485.129	274.392	71.4796	115.449	481.408	616.723	366.794	311.73	247.445	296.06	398.419	260.707	366.349	82.9764	468.658	197.98	400.949	5900.19	6628.86	5529.58	4793.79	5618.31	5131.93	1738.92	2733.97	2591.01	1858.67	1649.44	1775.98	1569.64	2483.64	1425.77	2283.26	1741.49	2204.16	445.347	588.816	501.303	609.64	609.44	910.319	827.831	772.783	728.06
534.333	794.806	1012.95	799.072	938.396	762.599	1126.19	1297.13	619.49	623.427	1257.01	867.981	675.673	623.46	922.294	888.181	880.715	847.299	883.547	705.3	1001.22	1121.88	886.308	2640.27	2704.58	2515.71	1750.11	1984.34	2239.39	1485.98	1926.21	1826.45	1552.09	1127.82	1144.52	1308.04	1636.62	983.779	1669.64	1298.74	1604.39	688.264	556.104	308.494	1097.35	421.92	557.938	431.912	1030.38	1080.35
267.167	122.278	506.473	774.858	393.521	762.599	658.389	149.668	238.265	577.247	641.878	730.931	559.843	531.774	562.374	427.643	314.541	260.707	301.699	331.906	362.145	329.966	358.744	2370.85	2068.21	2017.55	2764.67	1960.43	2799.24	1106.58	1211.65	1465.41	1437.12	1099.63	1026.12	1107.98	1550.48	670.11	1212.98	737.921	989.623	688.264	817.8	655.55	536.483	703.2	880.954	539.89	283.354	1103.83
305.333	275.125	506.473	242.143	363.25	265.252	675.715	473.95	452.704	415.618	508.153	296.941	579.148	660.134	337.424	328.956	440.358	521.415	517.198	580.835	426.053	494.949	422.051	1239.31	1431.83	921.597	1445.74	1673.54	1796.18	0	466.018	424.756	191.616	366.542	591.992	461.66	660.391	356.441	656.438	531.303	704.732	242.917	294.408	154.247	682.797	234.4	264.286	467.905	592.467	775.032
76.3333	122.278	309.511	193.714	181.625	132.626	329.195	149.668	142.959	46.1797	133.725	159.891	250.964	220.045	337.424	230.269	146.786	162.942	129.3	124.465	149.119	164.983	147.718	592.713	1299.26	1046.14	608.735	932.4	1143.02	284.55	528.153	445.994	479.039	451.129	473.594	446.272	674.747	470.503	585.086	501.786	629.76	0	196.272	231.37	268.242	140.64	205.556	215.956	257.594	281.83
1106.83	550.25	1350.59	1065.43	756.771	828.912	900.954	698.452	1119.85	877.415	882.582	1233.45	733.588	770.156	944.789	855.285	838.777	1010.24	754.248	1037.21	681.685	989.898	801.898	2236.14	2678.06	1768.47	1876.93	1816.98	1656.21	1549.22	1615.53	1465.41	1552.09	1127.82	1118.21	1277.26	1306.42	883.975	1212.98	1151.16	1229.53	850.208	850.512	1156.85	634.026	1031.36	1174.61	1079.78	695.505	681.088
229	183.417	506.473	774.858	575.146	696.286	623.737	349.226	95.3062	184.719	481.408	433.99	444.014	605.123	427.404	197.374	272.602	162.942	280.149	82.9764	191.724	197.98	337.641	2236.14	2121.24	2366.26	2181.3	2199.51	3499.04	1043.35	1429.12	1741.5	1264.66	1466.17	1578.65	1600.42	2096.02	1382.99	1840.88	1520.12	1724.34	769.236	850.512	539.864	829.111	234.4	587.303	143.971	231.835	1479.61
190.833	122.278	450.198	556.929	514.604	497.347	450.477	274.392	309.745	415.618	481.408	593.882	501.929	495.1	449.899	361.851	440.358	423.649	495.648	290.418	489.961	362.963	485.359	1158.48	1193.2	1270.31	1395.02	1410.55	1376.29	790.417	1242.71	1146.84	996.402	986.844	1012.96	1092.6	1220.29	1026.55	1170.17	1092.12	1064.59	647.778	294.408	539.864	658.411	375.04	557.938	539.89	412.151	798.518
458	366.834	1125.5	532.715	817.313	364.721	848.976	598.673	95.3062	323.258	561.643	502.515	540.539	623.46	314.93	296.06	419.388	293.296	366.349	207.441	426.053	362.963	358.744	2424.73	3128.82	2490.8	1750.11	1960.43	2052.77	158.083	186.407	297.329	268.262	408.835	631.458	230.83	646.034	156.834	499.464	383.719	554.789	202.431	196.272	347.056	365.784	0	411.112	863.824	772.783	822.003
610.667	641.959	478.335	629.572	393.521	331.565	883.628	798.231	309.745	461.797	588.388	776.614	656.368	623.46	967.284	855.285	964.593	782.122	1055.95	580.835	766.896	890.908	886.308	2694.15	2253.81	2216.81	2409.57	1936.52	1539.58	1549.22	2236.88	1890.16	1456.28	1240.6	1512.87	1384.98	1708.4	1668.15	2097.75	1638.18	1844.3	526.319	850.512	347.056	1048.58	937.6	1292.07	647.868	1442.53	775.032
305.333	489.111	309.511	605.357	363.25	497.347	502.455	399.115	428.878	323.258	534.898	479.674	424.709	421.752	382.414	427.643	335.511	391.061	430.999	456.37	511.264	395.959	464.257	1050.72	795.464	747.241	1090.65	980.215	863.098	663.95	714.56	722.085	594.009	563.911	552.526	677.102	689.103	712.883	870.494	782.196	779.703	283.403	654.24	308.494	414.555	375.04	616.668	323.934	515.189	868.975
1374	1406.2	1266.18	920.143	1120.02	1359.42	1230.15	1446.79	1000.71	1015.95	1283.76	1484.7	1023.16	1136.9	1169.74	1578.99	1090.41	1433.89	1120.6	1825.48	1107.74	1451.85	991.821	2936.62	2863.67	3013.87	1927.66	2056.06	2286.04	1833.77	2112.61	1975.12	1475.44	1071.43	986.653	1338.81	1406.92	1083.58	1327.15	1165.91	1409.46	1052.64	948.648	1041.17	1243.67	1031.36	910.319	1223.75	1287.97	1690.98
572.5	886.515	619.022	484.286	756.771	895.225	745.019	947.899	690.97	531.067	829.092	867.981	617.758	678.471	742.334	789.494	650.052	749.534	603.398	1037.21	660.382	956.902	633.077	1832.02	1590.93	1668.84	1445.74	1291.02	1516.25	1011.73	1149.51	1210.55	1073.05	775.377	723.546	877.154	976.229	755.656	1184.44	915.022	1214.54	485.833	523.392	501.303	755.954	515.68	381.747	467.905	618.227	822.003
305.333	152.847	562.748	629.572	332.979	862.068	537.107	324.281	690.97	507.977	240.704	799.456	733.588	586.786	517.384	526.329	629.082	488.826	603.398	373.394	809.501	527.946	738.59	1858.96	1829.57	1643.93	1800.84	1793.08	1796.18	695.567	1615.53	1529.12	977.241	789.475	1052.43	1061.82	1421.28	784.171	1455.58	782.196	1394.47	526.319	294.408	462.741	317.013	187.52	411.112	431.912	360.632	258.344
152.667	91.7084	225.099	363.214	454.063	132.626	225.238	224.502	71.4796	138.539	160.469	159.891	193.049	238.382	247.445	230.269	209.694	162.942	150.85	165.953	191.724	164.983	147.718	404.122	742.433	797.057	887.738	860.677	1189.68	189.7	279.611	382.28	344.908	310.151	460.438	276.996	459.402	384.957	413.841	383.719	434.835	161.944	130.848	269.932	170.699	281.28	469.842	323.934	283.354	305.316
801.5	641.959	590.885	484.286	665.959	364.721	762.345	648.563	405.051	438.708	641.878	571.04	830.113	843.504	584.869	559.225	712.96	554.003	689.598	497.859	639.08	527.946	569.769	969.893	1431.83	971.413	1572.56	2199.51	1492.93	537.483	807.764	891.988	479.039	380.64	539.37	492.438	775.241	584.564	827.683	664.129	854.675	283.403	392.544	154.247	512.098	281.28	323.017	431.912	643.986	845.489
152.667	244.556	112.55	266.357	332.979	397.878	311.869	349.226	190.612	230.899	267.449	228.416	308.879	403.415	314.93	164.478	293.572	162.942	215.499	0	276.935	98.9898	253.231	1643.43	1511.38	1917.92	1420.38	1530.09	2006.12	885.267	1304.85	1465.41	1207.18	1141.92	1039.27	1400.37	1665.33	898.233	1512.66	944.539	1244.53	404.861	196.272	0	292.627	234.4	293.651	107.978	180.316	305.316
190.833	183.417	168.824	169.5	181.625	99.4694	207.912	124.724	95.3062	115.449	133.725	68.5248	328.184	421.752	134.97	164.478	167.755	162.942	129.3	165.953	127.816	164.983	147.718	323.298	556.824	547.977	481.915	1004.12	1119.69	537.483	652.425	679.61	862.271	733.084	723.546	538.604	559.896	499.018	599.356	619.853	614.766	121.458	130.848	269.932	219.47	0	117.461	215.956	231.835	46.9716
229	275.125	365.786	532.715	332.979	265.252	363.847	424.06	285.918	253.989	320.939	228.416	328.184	440.089	382.414	230.269	461.327	293.296	366.349	124.465	362.145	296.969	400.949	862.128	636.371	722.333	1116.01	1051.94	746.463	252.933	497.085	488.469	421.555	451.129	565.681	461.66	502.471	499.018	627.897	487.028	629.76	323.889	228.984	0	341.398	187.52	440.477	179.963	283.354	469.716
305.333	183.417	337.649	678	272.438	265.252	415.825	449.005	71.4796	207.809	320.939	274.099	231.659	256.719	224.95	98.6868	188.725	162.942	150.85	0	276.935	0	295.436	3394.63	3234.89	3412.4	3195.86	2868.92	3429.06	1707.3	1739.8	1337.98	1513.76	1184.21	934.032	1184.93	947.517	912.49	1056.01	1165.91	1109.58	647.778	556.104	424.179	634.026	562.56	616.668	359.927	566.708	258.344
190.833	489.111	253.236	314.786	211.896	364.721	398.499	449.005	333.572	230.899	294.194	433.99	289.574	165.033	314.93	328.956	335.511	358.473	366.349	248.929	319.54	263.973	295.436	1023.78	662.886	572.885	1014.56	788.954	583.174	758.8	807.764	807.036	594.009	366.542	328.884	507.826	430.689	413.472	542.275	354.202	404.846	242.917	425.256	154.247	414.555	421.92	381.747	287.941	463.67	328.801
381.667	458.542	506.473	460.072	544.875	331.565	363.847	424.06	285.918	277.078	267.449	342.624	289.574	275.056	337.424	394.747	293.572	391.061	301.699	290.418	298.237	395.959	295.436	1023.78	1325.77	647.609	760.918	693.323	466.539	442.633	590.289	509.707	498.201	324.249	420.972	353.94	330.195	527.533	542.275	427.994	434.835	323.889	457.968	231.37	390.17	234.4	557.938	431.912	360.632	328.801
687	519.681	590.885	605.357	544.875	464.191	623.737	473.95	333.572	438.708	641.878	662.406	714.283	715.145	539.879	164.478	524.235	325.884	366.349	248.929	383.448	296.969	633.077	1400.96	1272.74	1170.68	1344.29	980.215	1399.62	1011.73	1273.78	1380.46	1245.5	1282.9	1183.98	1184.93	1464.34	1211.9	1327.15	1313.5	1349.49	607.292	850.512	501.303	755.954	468.8	293.651	323.934	515.189	728.06
381.667	336.264	1097.36	871.715	363.25	663.129	745.019	873.065	285.918	369.438	802.347	890.822	501.929	476.763	517.384	592.121	482.297	521.415	538.748	414.882	426.053	461.953	590.872	1508.72	1643.96	946.505	2003.75	2079.97	1282.98	474.25	528.153	573.421	440.716	267.858	394.661	292.385	502.471	384.957	485.193	309.927	494.812	526.319	556.104	771.235	609.64	656.32	675.398	1007.79	875.821	1362.18
190.833	0	253.236	508.5	302.708	198.939	207.912	99.7789	142.959	184.719	267.449	365.466	424.709	330.067	202.455	164.478	251.633	130.354	237.049	82.9764	191.724	65.9932	274.333	1239.31	1113.65	1444.67	1521.84	1649.63	1352.96	316.167	652.425	722.085	498.201	845.866	841.944	861.766	1119.79	441.987	784.871	531.303	734.72	283.403	196.272	269.932	243.856	234.4	381.747	359.927	154.557	516.688
152.667	183.417	225.099	290.572	363.25	331.565	277.217	149.668	166.786	184.719	347.684	182.733	193.049	348.404	112.475	131.582	146.786	162.942	86.1997	0	127.816	197.98	147.718	1050.72	1219.71	1021.23	1014.56	836.769	1422.94	727.183	714.56	976.939	900.594	859.964	920.876	907.932	976.229	898.233	742.06	929.78	884.663	242.917	425.256	154.247	243.856	281.28	381.747	143.971	206.076	775.032
687	1069.93	731.572	532.715	484.334	431.034	693.041	723.397	357.398	461.797	829.092	479.674	386.099	660.134	472.394	296.06	419.388	456.238	323.249	539.347	383.448	296.969	422.051	1805.08	1431.83	1220.49	1217.47	1123.66	1213	600.717	590.289	403.518	498.201	648.497	591.992	661.713	588.609	570.306	656.438	575.578	659.749	485.833	490.68	347.056	463.326	234.4	910.319	395.919	566.708	1056.86
534.333	366.834	393.923	363.214	393.521	99.4694	329.195	349.226	357.398	531.067	240.704	479.674	386.099	366.741	472.394	197.374	440.358	162.942	366.349	82.9764	511.264	164.983	506.462	1293.19	1325.77	1220.49	1065.29	932.4	863.098	284.55	466.018	637.134	440.716	521.618	434.127	446.272	516.827	513.276	670.708	546.061	644.755	1012.15	719.664	2005.21	804.725	1031.36	675.398	1151.77	618.227	375.773
114.5	366.834	140.687	266.357	302.708	265.252	277.217	274.392	142.959	230.899	213.959	433.99	308.879	348.404	157.465	230.269	209.694	195.531	150.85	165.953	149.119	197.98	211.026	619.654	530.309	597.793	634.099	549.877	816.444	411.017	310.678	254.854	498.201	324.249	368.351	338.551	287.126	399.214	299.678	324.685	194.926	121.458	359.832	77.1235	268.242	93.76	205.556	143.971	309.113	187.886
114.5	152.847	675.297	363.214	181.625	563.66	623.737	498.894	333.572	507.977	454.664	730.931	521.234	605.123	337.424	394.747	461.327	423.649	387.899	290.418	681.685	329.966	654.18	1347.07	2015.17	1494.48	837.01	1625.72	1073.04	790.417	900.967	1061.89	670.655	775.377	736.701	815.6	1191.57	613.079	813.412	531.303	779.703	323.889	196.272	539.864	414.555	0	264.286	287.941	334.873	540.174
419.833	489.111	759.709	702.215	484.334	795.755	346.521	523.839	571.837	854.325	722.113	548.198	559.843	513.437	292.435	493.434	314.541	423.649	215.499	414.882	255.632	395.959	253.231	996.835	1405.32	1095.95	1090.65	1577.91	1306.31	727.183	434.95	445.994	517.363	634.4	526.215	523.215	401.977	556.049	356.76	457.511	344.869	283.403	163.56	424.179	243.856	468.8	704.763	863.824	669.746	516.688
496.167	244.556	506.473	363.214	484.334	464.191	363.847	349.226	262.092	207.809	374.429	114.208	482.624	403.415	404.909	361.851	335.511	293.296	366.349	331.906	255.632	362.963	295.436	754.362	901.525	896.689	938.466	597.692	769.79	853.65	807.764	891.988	900.594	902.257	763.012	692.49	689.103	998.036	984.657	988.814	914.652	364.375	457.968	347.056	317.013	562.56	528.573	395.919	463.67	1221.26
343.5	275.125	872.259	339	363.25	99.4694	485.129	374.171	476.531	577.247	454.664	388.307	424.709	586.786	314.93	230.269	356.48	260.707	323.249	124.465	255.632	98.9898	211.026	1023.78	2572	1868.1	456.551	1123.66	956.406	474.25	310.678	445.994	728.14	831.768	670.924	830.988	832.666	513.276	841.953	841.23	884.663	161.944	196.272	424.179	317.013	93.76	146.826	215.956	489.43	399.259
114.5	122.278	478.335	314.786	756.771	364.721	675.715	498.894	548.01	323.258	561.643	296.941	791.503	825.167	337.424	164.478	566.174	162.942	517.198	124.465	489.961	131.986	611.975	1077.66	1670.47	2416.08	1065.29	1697.45	2426	1327.9	2143.68	2251.21	1743.7	2763.16	2802.1	2862.29	3574.72	2224.19	2711.37	2080.94	2878.9	323.889	65.424	385.617	560.869	234.4	264.286	467.905	540.948	563.659
305.333	91.7084	337.649	290.572	393.521	99.4694	259.89	249.447	166.786	115.449	294.194	319.782	444.014	476.763	202.455	0	146.786	130.354	193.949	0	149.119	0	274.333	2936.62	2996.25	2914.24	2511.03	2916.74	2729.25	822.033	1335.92	1295.51	1226.34	1395.68	1170.83	1308.04	1493.06	983.779	1626.82	1328.26	1439.45	364.375	719.664	655.55	804.725	421.92	646.033	647.868	747.024	610.631
648.833	213.986	590.885	266.357	393.521	431.034	502.455	573.729	381.225	230.899	347.684	411.149	289.574	330.067	607.364	394.747	524.235	456.238	474.098	373.394	362.145	494.949	358.744	916.01	901.525	747.241	1141.38	980.215	629.828	569.1	1025.24	934.463	785.625	408.835	605.147	523.215	559.896	826.944	1013.2	708.404	914.652	485.833	425.256	347.056	438.941	750.08	499.207	503.897	592.467	352.287
267.167	244.556	619.022	314.786	242.167	431.034	485.129	399.115	357.398	323.258	534.898	342.624	250.964	275.056	584.869	296.06	314.541	293.296	237.049	165.953	319.54	296.969	274.333	1266.25	848.494	722.333	735.554	406.431	886.425	379.4	466.018	339.805	344.908	366.542	420.972	338.551	387.621	598.822	613.627	649.37	659.749	202.431	327.12	501.303	487.712	187.52	352.382	323.934	334.873	751.546
763.333	519.681	1069.22	847.5	726.5	397.878	519.781	648.563	166.786	161.629	748.858	913.664	656.368	623.46	247.445	230.269	293.572	325.884	193.949	0	276.935	98.9898	147.718	2909.68	3606.1	3437.31	3271.95	2510.31	2985.85	632.333	1273.78	1104.37	919.756	1212.41	1315.54	1215.71	1679.69	727.141	1312.88	974.055	1124.57	1133.61	654.24	385.617	707.183	1781.44	1380.16	2087.57	1056.14	939.432
0	122.278	253.236	290.572	211.896	198.939	173.26	74.8342	142.959	184.719	160.469	228.416	231.659	201.708	157.465	98.6868	251.633	65.1768	237.049	207.441	170.421	65.9932	147.718	781.303	768.948	697.425	634.099	765.046	1026.39	727.183	559.221	615.896	594.009	845.866	802.478	661.713	660.391	841.202	1013.2	1121.64	944.64	0	130.848	0	97.5424	328.16	528.573	323.934	283.354	234.858
76.3333	152.847	112.55	72.6429	121.083	265.252	259.89	124.724	142.959	0	213.959	159.891	96.5247	73.3482	67.4849	0	83.8777	0	107.75	0	63.908	164.983	0	2828.86	2810.64	2191.91	2130.57	1577.91	1982.79	853.65	652.425	552.183	574.847	972.746	1118.21	877.154	933.161	727.141	742.06	1047.85	779.703	161.944	163.56	0	195.085	281.28	411.112	179.963	206.076	281.83
839.667	764.237	534.61	799.072	423.792	397.878	589.085	473.95	476.531	438.708	561.643	662.406	501.929	550.111	314.93	394.747	314.541	488.826	344.799	414.882	447.356	329.966	527.564	1212.37	795.464	1021.23	1420.38	717.231	933.079	505.867	932.035	1019.41	689.817	578.009	605.147	584.77	918.804	527.533	627.897	531.303	614.766	1093.12	752.376	269.932	634.026	843.84	910.319	611.875	515.189	516.688
267.167	152.847	84.4121	121.071	90.8125	298.408	294.543	274.392	71.4796	207.809	240.704	137.05	154.44	146.696	179.96	296.06	146.786	195.531	172.399	82.9764	234.329	230.976	211.026	781.303	477.278	473.253	634.099	430.338	443.212	727.183	963.103	1040.65	689.817	380.64	552.526	477.049	732.172	798.429	813.412	590.337	659.749	202.431	196.272	0	390.17	281.28	411.112	143.971	618.227	234.858
496.167	519.681	647.16	581.143	423.792	364.721	571.759	473.95	309.745	300.168	695.368	456.832	482.624	495.1	607.364	789.494	671.021	749.534	861.997	705.3	766.896	659.932	844.103	862.128	1352.29	971.413	1116.01	1745.26	1166.35	980.117	1025.24	1019.41	881.433	451.129	460.438	477.049	760.885	627.337	784.871	737.921	779.703	242.917	327.12	424.179	731.568	187.52	440.477	647.868	489.43	775.032
381.667	489.111	422.061	387.429	242.167	198.939	329.195	224.502	262.092	138.539	534.898	251.258	250.964	238.382	179.96	328.956	272.602	456.238	258.599	0	319.54	263.973	232.128	1858.96	1405.32	871.781	1445.74	1075.85	793.117	948.5	1118.44	1019.41	1034.73	845.866	907.721	892.543	717.816	627.337	1098.82	841.23	959.635	404.861	490.68	231.37	365.784	562.56	381.747	467.905	566.708	516.688
190.833	152.847	168.824	145.286	151.354	265.252	259.89	149.668	142.959	161.629	187.214	205.574	289.574	165.033	314.93	65.7912	272.602	162.942	172.399	82.9764	276.935	131.986	232.128	565.771	503.794	547.977	380.459	382.523	419.885	537.483	497.085	467.232	479.039	507.52	381.506	323.162	559.896	527.533	542.275	546.061	539.795	323.889	98.136	77.1235	146.314	234.4	117.461	0	154.557	305.316
267.167	0	478.335	217.929	514.604	629.973	554.433	174.613	166.786	207.809	347.684	182.733	424.709	403.415	292.435	328.956	335.511	293.296	301.699	414.882	319.54	329.966	379.846	1481.78	1352.29	1270.31	1471.11	1314.92	1399.62	853.65	1366.99	1189.32	843.109	1170.11	1131.36	1169.54	1622.26	898.233	1298.61	767.438	1274.51	283.403	261.696	231.37	317.013	281.28	557.938	467.905	334.873	540.174
114.5	91.7084	196.962	217.929	90.8125	431.034	502.455	274.392	238.265	207.809	294.194	274.099	328.184	366.741	449.899	230.269	293.572	260.707	258.599	207.441	404.75	164.983	379.846	673.537	848.494	672.517	811.646	812.862	583.174	600.717	869.9	785.799	785.625	775.377	697.235	707.879	588.609	712.883	756.331	826.471	734.72	242.917	163.56	192.809	487.712	93.76	146.826	107.978	334.873	751.546
343.5	305.695	478.335	460.072	454.063	132.626	381.173	349.226	262.092	230.899	481.408	388.307	444.014	440.089	247.445	197.374	314.541	293.296	237.049	248.929	319.54	230.976	295.436	754.362	530.309	772.149	735.554	525.969	746.463	379.4	466.018	594.658	517.363	817.671	776.167	553.992	875.735	613.079	870.494	767.438	809.692	364.375	359.832	347.056	292.627	375.04	557.938	359.927	283.354	375.773
267.167	91.7084	309.511	96.8572	211.896	198.939	207.912	174.613	95.3062	300.168	240.704	91.3664	328.184	348.404	134.97	164.478	167.755	130.354	150.85	82.9764	149.119	164.983	147.718	377.181	371.216	597.793	583.371	406.431	653.155	189.7	372.814	445.994	459.878	422.933	447.283	461.66	746.528	484.76	485.193	457.511	524.8	283.403	98.136	77.1235	219.47	187.52	117.461	107.978	180.316	540.174
267.167	213.986	450.198	484.286	302.708	298.408	398.499	374.171	119.133	253.989	320.939	319.782	270.269	330.067	292.435	230.269	419.388	228.119	474.098	414.882	383.448	197.98	253.231	592.713	954.556	547.977	811.646	645.508	513.193	474.25	528.153	679.61	574.847	324.249	447.283	353.94	459.402	684.368	513.734	516.545	614.766	364.375	163.56	347.056	243.856	328.16	264.286	395.919	386.392	258.344
0	0	393.923	556.929	302.708	198.939	311.869	99.7789	142.959	115.449	267.449	365.466	308.879	311.73	359.919	98.6868	314.541	97.7653	215.499	82.9764	447.356	65.9932	443.154	1320.13	2280.33	1419.76	1496.47	2127.78	1679.54	632.333	559.221	445.994	517.363	578.009	907.721	569.381	818.31	1183.39	1041.74	1062.61	989.623	283.403	228.984	385.617	317.013	609.44	939.685	683.861	566.708	446.23
76.3333	213.986	168.824	217.929	181.625	66.3129	294.543	224.502	95.3062	69.2696	133.725	205.574	135.135	256.719	202.455	98.6868	356.48	130.354	129.3	124.465	276.935	65.9932	211.026	458.005	450.763	398.529	431.187	741.138	536.52	158.083	186.407	127.427	172.454	225.564	249.952	61.5547	258.414	327.926	271.137	280.41	269.897	80.9722	0	0	121.928	0	0	0	77.2783	305.316
229	213.986	168.824	169.5	121.083	232.095	277.217	349.226	500.357	392.528	240.704	342.624	386.099	385.078	247.445	296.06	335.511	325.884	344.799	207.441	362.145	197.98	400.949	538.83	477.278	722.333	583.371	549.877	723.136	379.4	341.746	530.945	325.747	310.151	315.729	415.494	559.896	313.669	442.382	265.651	449.829	364.375	0	231.37	317.013	281.28	146.826	215.956	257.594	258.344
229	275.125	196.962	217.929	151.354	331.565	311.869	299.337	262.092	230.899	240.704	251.258	366.794	421.752	359.919	164.478	251.633	162.942	280.149	0	191.724	164.983	211.026	619.654	742.433	846.873	989.194	908.492	816.444	442.633	590.289	445.994	364.07	451.129	565.681	446.272	746.528	541.791	656.438	487.028	689.737	485.833	327.12	231.37	317.013	281.28	352.382	323.934	283.354	305.316
0	91.7084	253.236	266.357	272.438	298.408	138.608	99.7789	214.439	92.3595	240.704	182.733	212.354	238.382	179.96	98.6868	62.9082	0	107.75	82.9764	149.119	65.9932	147.718	862.128	821.979	1021.23	837.01	765.046	1003.06	379.4	714.56	934.463	632.332	521.618	631.458	692.49	775.241	342.184	941.846	664.129	1019.61	80.9722	196.272	192.809	195.085	93.76	293.651	323.934	77.2783	587.145
152.667	91.7084	309.511	387.429	363.25	298.408	294.543	74.8342	214.439	230.899	294.194	274.099	328.184	366.741	247.445	0	125.816	0	86.1997	0	149.119	0	126.615	2074.49	1882.6	2590.44	2308.12	2127.78	2752.58	347.783	807.764	722.085	536.524	775.377	881.41	1015.65	1205.93	855.46	956.116	796.954	1214.54	445.347	196.272	385.617	292.627	421.92	528.573	503.897	437.911	375.773
0	213.986	196.962	121.071	181.625	66.3129	103.956	124.724	142.959	184.719	213.959	91.3664	135.135	165.033	179.96	98.6868	62.9082	195.531	86.1997	165.953	63.908	98.9898	63.3077	269.415	424.247	448.345	532.643	525.969	909.752	663.95	1025.24	1189.32	1245.5	845.866	841.944	877.154	1119.79	941.006	1198.71	782.196	1184.55	161.944	228.984	115.685	219.47	281.28	264.286	251.949	206.076	70.4574
381.667	519.681	731.572	508.5	575.146	232.095	450.477	299.337	142.959	253.989	561.643	730.931	637.063	531.774	382.414	230.269	419.388	358.473	301.699	290.418	383.448	263.973	400.949	862.128	1140.16	1021.23	507.279	836.769	1259.66	1264.67	1522.32	1741.5	1801.19	1945.49	2183.79	1692.75	2498	1653.89	2268.99	1933.35	2219.16	485.833	523.392	539.864	682.797	421.92	499.207	467.905	386.392	798.518
114.5	213.986	225.099	339	332.979	165.782	329.195	249.447	119.133	184.719	267.449	114.208	405.404	348.404	202.455	65.7912	167.755	195.531	129.3	0	63.908	65.9932	84.4103	431.064	689.402	921.597	1014.56	980.215	1119.69	600.717	994.171	849.512	536.524	718.986	934.032	1000.26	1335.14	684.368	1170.17	678.887	1229.53	80.9722	0	0	170.699	140.64	176.191	179.963	231.835	422.745
343.5	122.278	506.473	508.5	484.334	629.973	606.411	249.447	262.092	346.348	401.174	1027.87	830.113	916.852	269.94	65.7912	209.694	97.7653	237.049	0	383.448	0	400.949	2748.03	3155.34	2565.53	2485.67	3179.72	2402.68	284.55	372.814	615.896	498.201	733.084	907.721	707.879	1148.51	413.472	556.545	457.511	659.749	566.805	392.544	1118.29	268.242	328.16	264.286	683.861	515.189	704.574
190.833	122.278	225.099	96.8572	211.896	165.782	121.282	0	119.133	207.809	160.469	68.5248	115.83	128.359	179.96	65.7912	188.725	65.1768	129.3	0	127.816	98.9898	189.923	619.654	609.855	572.885	760.918	693.323	676.482	252.933	559.221	488.469	364.07	352.444	407.817	538.604	803.954	484.76	684.979	442.752	689.737	161.944	130.848	77.1235	73.1568	140.64	205.556	251.949	128.797	93.9432
152.667	0	281.374	121.071	90.8125	0	103.956	199.558	119.133	69.2696	160.469	114.208	135.135	128.359	89.9799	0	62.9082	0	86.1997	124.465	85.2106	65.9932	63.3077	727.42	981.072	697.425	1242.83	1147.57	793.117	158.083	372.814	254.854	287.424	281.955	276.263	369.328	330.195	142.577	342.489	265.651	284.892	80.9722	130.848	77.1235	170.699	328.16	234.921	251.949	309.113	328.801
152.667	91.7084	84.4121	96.8572	332.979	99.4694	190.586	199.558	142.959	69.2696	213.959	68.5248	173.745	146.696	0	0	104.847	65.1768	64.6498	0	85.2106	98.9898	63.3077	404.122	768.948	946.505	710.19	908.492	1236.33	252.933	590.289	722.085	459.878	761.28	736.701	800.211	961.873	1026.55	1141.63	782.196	1004.62	283.403	261.696	0	121.928	375.04	352.382	71.9853	154.557	258.344
114.5	213.986	196.962	193.714	90.8125	198.939	433.151	299.337	309.745	230.899	187.214	342.624	308.879	201.708	179.96	65.7912	314.541	97.7653	258.599	165.953	276.935	164.983	232.128	458.005	450.763	373.62	583.371	669.415	676.482	63.2333	217.475	297.329	229.939	169.173	197.331	200.053	272.77	185.35	228.326	206.618	329.874	0	65.424	231.37	146.314	0	0	71.9853	103.038	258.344
305.333	122.278	393.923	532.715	484.334	795.755	363.847	249.447	214.439	161.629	481.408	525.357	366.794	476.763	179.96	361.851	671.021	358.473	474.098	290.418	724.29	329.966	548.667	942.952	928.041	1195.59	710.19	812.862	1049.71	1454.37	2392.22	2973.29	2261.07	3101.51	3052.05	3600.95	3976.7	2081.62	2982.51	1933.35	2713.97	404.861	228.984	347.056	560.869	187.52	264.286	143.971	283.354	516.688
229	213.986	140.687	193.714	332.979	198.939	173.26	124.724	214.439	0	106.98	68.5248	231.659	256.719	224.95	131.582	335.511	0	237.049	0	106.513	0	105.513	1185.43	1193.2	1444.67	1597.93	1840.89	1702.87	2023.47	2982.51	2845.87	2299.39	2100.57	2262.72	2585.3	3502.94	2623.41	3139.49	2582.72	2998.86	323.889	98.136	0	146.314	468.8	528.573	215.956	463.67	516.688
114.5	275.125	253.236	242.143	151.354	431.034	190.586	124.724	95.3062	161.629	240.704	251.258	231.659	128.359	157.465	164.478	167.755	228.119	193.949	124.465	213.027	263.973	232.128	404.122	424.247	348.712	431.187	502.062	419.885	379.4	341.746	276.091	287.424	211.467	249.952	353.94	315.839	242.38	285.408	265.651	209.92	121.458	0	231.37	195.085	0	234.921	215.956	103.038	258.344
419.833	122.278	590.885	484.286	332.979	497.347	848.976	573.729	142.959	161.629	534.898	662.406	386.099	421.752	449.899	526.329	503.266	651.768	517.198	290.418	596.474	395.959	654.18	1374.02	1511.38	622.701	963.83	1123.66	956.406	885.267	1149.51	1337.98	823.948	507.52	644.614	646.324	890.092	755.656	984.657	826.471	1244.53	566.805	327.12	347.056	755.954	234.4	293.651	251.949	463.67	634.117
0	0	225.099	121.071	151.354	66.3129	277.217	99.7789	71.4796	115.449	80.2347	708.09	154.44	201.708	44.9899	0	41.9388	0	64.6498	0	127.816	0	189.923	1643.43	1696.99	2167	2282.75	2629.85	3079.16	189.7	869.9	615.896	479.039	704.889	552.526	707.879	904.448	285.153	727.79	442.752	599.772	121.458	163.56	308.494	390.17	140.64	352.382	467.905	515.189	469.716
114.5	183.417	253.236	145.286	151.354	165.782	259.89	299.337	71.4796	207.809	187.214	319.782	193.049	183.37	157.465	164.478	125.816	228.119	215.499	290.418	191.724	164.983	211.026	565.771	397.732	373.62	507.279	358.615	279.924	284.55	310.678	169.902	287.424	183.271	197.331	169.275	172.276	171.092	242.597	236.135	299.886	80.9722	228.984	269.932	243.856	93.76	234.921	287.941	283.354	234.858
343.5	244.556	619.022	629.572	696.229	232.095	745.019	673.507	190.612	138.539	695.368	296.941	810.808	678.471	224.95	263.165	419.388	358.473	258.599	0	234.329	197.98	316.539	1454.84	1272.74	1818.29	1521.84	1912.62	1842.83	158.083	528.153	552.183	440.716	324.249	513.06	338.551	717.816	399.214	528.004	501.786	569.783	283.403	0	269.932	487.712	281.28	146.826	251.949	463.67	610.631
0	0	84.4121	0	90.8125	0	121.282	74.8342	0	46.1797	0	91.3664	38.6099	73.3482	67.4849	65.7912	62.9082	0	129.3	0	106.513	0	63.3077	1320.13	1537.9	1419.76	1318.93	1362.74	1306.31	474.25	372.814	424.756	402.393	465.226	381.506	353.94	344.552	499.018	328.219	309.927	284.892	161.944	0	0	97.5424	281.28	176.191	179.963	206.076	0
0	0	140.687	72.6429	90.8125	66.3129	329.195	174.613	0	0	160.469	137.05	77.2198	165.033	44.9899	98.6868	125.816	65.1768	129.3	0	149.119	0	126.615	1050.72	1352.29	1419.76	1318.93	1482.28	1842.83	442.633	652.425	743.323	785.625	690.791	460.438	338.551	574.253	399.214	799.142	811.713	854.675	0	0	0	365.784	421.92	469.842	287.941	721.265	281.83
267.167	152.847	281.374	290.572	121.083	265.252	346.521	249.447	47.6531	230.899	347.684	182.733	135.135	183.37	314.93	131.582	188.725	162.942	193.949	82.9764	276.935	131.986	232.128	646.596	477.278	298.896	634.099	549.877	396.558	474.25	528.153	509.707	402.393	281.955	368.351	415.494	416.333	370.699	485.193	575.578	524.8	283.403	163.56	115.685	365.784	234.4	293.651	179.963	206.076	375.773
839.667	489.111	309.511	363.214	575.146	563.66	450.477	523.839	381.225	715.786	722.113	479.674	752.893	550.111	607.364	164.478	377.449	195.531	366.349	82.9764	532.566	131.986	337.641	808.245	1219.71	921.597	1141.38	1028.03	1306.31	284.55	341.746	658.372	536.524	563.911	473.594	507.826	847.023	541.791	784.871	649.37	704.732	404.861	327.12	115.685	219.47	281.28	146.826	215.956	386.392	751.546
152.667	458.542	281.374	363.214	211.896	530.504	381.173	374.171	214.439	277.078	294.194	205.574	154.44	201.708	292.435	296.06	377.449	325.884	301.699	82.9764	276.935	296.969	253.231	565.771	662.886	398.529	558.007	549.877	793.117	442.633	714.56	700.847	498.201	338.346	394.661	430.883	445.046	641.595	599.356	457.511	509.806	323.889	556.104	154.247	390.17	421.92	675.398	143.971	540.948	610.631
190.833	152.847	225.099	193.714	272.438	198.939	121.282	374.171	119.133	115.449	187.214	182.733	289.574	275.056	179.96	164.478	83.8777	130.354	129.3	0	63.908	0	105.513	754.362	689.402	797.057	735.554	621.6	1026.39	853.65	714.56	891.988	670.655	888.16	855.1	677.102	732.172	698.625	742.06	605.095	659.749	364.375	425.256	308.494	365.784	328.16	381.747	71.9853	283.354	681.088
0	0	337.649	484.286	332.979	530.504	537.107	249.447	119.133	0	374.429	251.258	193.049	220.045	404.909	230.269	440.358	162.942	387.899	165.953	489.961	131.986	464.257	1320.13	2068.21	1843.19	1572.56	2701.57	2542.64	1138.2	994.171	1061.89	881.433	1071.43	1065.59	723.268	588.609	1639.63	1541.2	1682.46	1649.37	283.403	425.256	308.494	658.411	375.04	704.763	719.853	747.024	704.574
419.833	764.237	422.061	774.858	544.875	530.504	918.28	1022.73	428.878	392.528	615.133	365.466	559.843	385.078	922.294	230.269	796.838	358.473	711.148	248.929	873.409	461.953	823	1266.25	1166.68	946.505	1724.75	1291.02	863.098	695.567	1180.58	1316.74	1245.5	944.551	828.789	969.487	847.023	1539.83	1298.61	1151.16	1439.45	445.347	686.952	192.809	1024.2	421.92	939.685	143.971	772.783	1033.38
0	0	365.786	266.357	181.625	530.504	190.586	274.392	0	138.539	187.214	342.624	115.83	128.359	202.455	131.582	146.786	0	129.3	124.465	213.027	164.983	189.923	1239.31	2068.21	821.965	1648.66	2103.88	1236.33	505.867	621.357	594.658	517.363	352.444	473.594	292.385	516.827	598.822	713.52	575.578	674.743	283.403	196.272	501.303	512.098	421.92	499.207	719.853	412.151	422.745
0	0	56.2748	0	0	66.3129	34.6521	74.8342	0	0	53.4898	0	57.9148	73.3482	44.9899	0	62.9082	0	43.0999	0	0	0	84.4103	862.128	1484.87	1071.05	1065.29	1482.28	1632.89	316.167	932.035	998.177	536.524	747.182	986.653	707.879	1234.64	684.368	1298.61	855.988	1154.56	0	0	0	48.7712	187.52	117.461	251.949	128.797	305.316
0	122.278	253.236	266.357	332.979	0	207.912	224.502	95.3062	115.449	240.704	182.733	270.269	256.719	112.475	0	209.694	0	215.499	0	213.027	0	232.128	1751.2	1909.11	1818.29	2054.48	2462.49	2612.62	0	372.814	467.232	268.262	578.009	539.37	430.883	646.034	356.441	670.708	472.269	494.812	202.431	163.56	154.247	146.314	468.8	675.398	719.853	463.67	352.287
0	0	0	0	0	0	0	0	0	0	0	0	38.6099	0	44.9899	0	0	0	0	0	0	0	0	1400.96	1140.16	1619.02	1927.66	1506.18	1912.81	158.083	186.407	233.616	249.101	281.955	328.884	230.83	315.839	213.865	142.704	265.651	224.914	0	0	0	48.7712	0	0	0	128.797	0
0	0	0	0	90.8125	99.4694	103.956	74.8342	0	0	80.2347	45.6832	0	55.0111	112.475	131.582	167.755	0	107.75	0	85.2106	131.986	105.513	781.303	875.01	1544.3	1674.02	1147.57	1492.93	632.333	466.018	594.658	594.009	267.858	342.04	292.385	488.115	327.926	356.76	324.685	404.846	850.208	1014.07	1735.28	1146.12	2531.52	1497.62	1295.74	1494.05	70.4574
114.5	0	196.962	363.214	302.708	232.095	207.912	174.613	119.133	138.539	213.959	159.891	270.269	275.056	89.9799	197.374	272.602	162.942	280.149	248.929	191.724	131.986	316.539	458.005	609.855	597.793	456.551	836.769	583.174	252.933	217.475	191.14	191.616	183.271	249.952	215.441	244.057	299.411	256.867	250.893	284.892	80.9722	0	0	73.1568	140.64	0	215.956	206.076	117.429
0	0	112.55	48.4286	0	99.4694	103.956	74.8342	0	46.1797	106.98	45.6832	77.2198	36.6741	89.9799	0	83.8777	0	64.6498	0	85.2106	65.9932	105.513	484.947	424.247	523.069	786.282	860.677	769.79	252.933	434.95	552.183	421.555	380.64	328.884	415.494	416.333	370.699	470.923	309.927	509.806	0	0	0	0	93.76	88.0954	107.978	128.797	164.401
76.3333	0	225.099	121.071	0	0	121.282	124.724	47.6531	0	0	182.733	77.2198	55.0111	67.4849	98.6868	146.786	0	86.1997	0	191.724	0	168.821	996.835	1352.29	797.057	1369.65	1816.98	1189.68	316.167	559.221	403.518	172.454	112.782	315.729	153.887	287.126	228.123	256.867	221.376	269.897	161.944	98.136	347.056	317.013	468.8	411.112	791.839	772.783	234.858
305.333	152.847	196.962	266.357	484.334	232.095	311.869	299.337	142.959	300.168	53.4898	388.307	347.489	385.078	314.93	230.269	293.572	65.1768	280.149	0	170.421	164.983	337.641	646.596	503.794	797.057	913.102	669.415	1119.69	316.167	590.289	743.323	479.039	620.302	710.39	615.547	947.517	399.214	727.79	546.061	749.715	404.861	65.424	0	97.5424	328.16	0	143.971	103.038	939.432
0	0	0	48.4286	0	0	0	0	0	0	0	0	0	0	0	0	0	0	0	0	0	0	0	916.01	636.371	1046.14	1293.56	741.138	1096.37	158.083	124.271	106.189	114.969	225.564	236.797	138.498	157.919	213.865	185.515	191.859	149.943	0	0	0	0	0	58.7303	0	103.038	0
0	0	309.511	242.143	151.354	232.095	207.912	324.281	0	0	267.449	274.099	212.354	275.056	202.455	394.747	293.572	358.473	258.599	207.441	255.632	329.966	316.539	1616.49	1670.47	1444.67	1192.11	1386.65	1516.25	980.117	1677.66	1741.5	1398.8	1043.24	1236.61	1061.82	1507.41	1140.61	1555.47	1298.74	1424.46	242.917	163.56	231.37	536.483	93.76	234.921	251.949	463.67	422.745
381.667	152.847	422.061	193.714	181.625	165.782	294.543	249.447	0	46.1797	294.194	525.357	135.135	201.708	224.95	296.06	251.633	423.649	280.149	414.882	255.632	230.976	232.128	916.01	1034.1	373.62	1141.38	1028.03	326.578	411.017	497.085	891.988	613.171	408.835	407.817	338.551	574.253	684.368	856.223	619.853	779.703	485.833	392.544	154.247	219.47	375.04	557.938	359.927	283.354	258.344
76.3333	0	140.687	72.6429	0	198.939	51.9781	149.668	95.3062	138.539	133.725	91.3664	96.5247	110.022	0	164.478	0	130.354	0	0	63.908	0	84.4103	619.654	981.072	697.425	837.01	1171.48	1119.69	347.783	372.814	382.28	364.07	338.346	355.195	446.272	574.253	242.38	456.652	368.96	359.863	161.944	0	269.932	97.5424	140.64	293.651	251.949	154.557	446.23
190.833	61.1389	196.962	290.572	181.625	132.626	207.912	124.724	0	92.3595	240.704	114.208	231.659	220.045	112.475	65.7912	146.786	65.1768	215.499	0	170.421	0	84.4103	808.245	901.525	672.517	532.643	549.877	746.463	316.167	310.678	488.469	440.716	465.226	460.438	584.77	559.896	399.214	399.571	442.752	464.823	161.944	65.424	0	195.085	187.52	117.461	0	180.316	328.801
190.833	244.556	309.511	290.572	151.354	198.939	259.89	124.724	405.051	554.157	267.449	228.416	386.099	440.089	337.424	131.582	272.602	97.7653	280.149	0	276.935	65.9932	253.231	619.654	450.763	597.793	583.371	1195.38	1049.71	158.083	186.407	254.854	229.939	366.542	355.195	323.162	401.977	327.926	342.489	265.651	344.869	242.917	196.272	578.426	365.784	93.76	234.921	287.941	283.354	234.858
0	0	0	0	60.5417	0	0	0	0	0	0	0	0	0	0	0	0	0	150.85	0	0	0	0	4768.64	4083.38	5604.31	5148.88	4542.46	5131.93	0	0	0	0	0	0	0	0	0	271.137	0	314.88	0	130.848	0	0	0	88.0954	0	0	0
0	0	56.2748	96.8572	121.083	0	51.9781	0	0	46.1797	106.98	0	77.2198	73.3482	0	0	0	0	0	0	0	0	0	1832.02	1776.54	1195.59	1876.93	1697.45	1539.58	94.85	155.339	276.091	306.585	563.911	618.303	523.215	746.528	313.669	570.816	427.994	539.795	0	0	0	73.1568	0	264.286	179.963	180.316	70.4574
76.3333	0	56.2748	48.4286	0	99.4694	0	0	0	46.1797	106.98	68.5248	0	0	67.4849	0	0	0	0	0	0	0	0	1077.66	795.464	821.965	1876.93	1649.63	1726.2	158.083	155.339	106.189	114.969	98.6844	131.554	138.498	129.207	142.577	142.704	103.309	134.949	7166.04	5135.78	9447.63	2024.01	6985.12	4140.49	6946.59	2266.83	93.9432
0	0	140.687	72.6429	60.5417	0	155.934	99.7789	0	0	53.4898	45.6832	57.9148	55.0111	89.9799	0	83.8777	0	43.0999	0	42.6053	0	42.2051	484.947	689.402	473.253	811.646	860.677	746.463	221.317	217.475	276.091	287.424	338.346	315.729	261.607	430.689	413.472	513.734	457.511	479.817	80.9722	0	115.685	170.699	140.64	88.0954	71.9853	231.835	0
76.3333	122.278	112.55	72.6429	363.25	0	311.869	49.8894	71.4796	138.539	267.449	0	250.964	238.382	134.97	0	62.9082	0	86.1997	165.953	85.2106	0	105.513	889.069	1007.59	1021.23	1014.56	621.6	1003.06	0	155.339	127.427	95.8079	310.151	355.195	307.774	358.908	228.123	413.841	265.651	419.84	0	130.848	0	0	0	146.826	143.971	128.797	704.574
190.833	0	140.687	193.714	242.167	265.252	207.912	174.613	214.439	230.899	240.704	319.782	154.44	275.056	224.95	427.643	356.48	293.296	258.599	373.394	383.448	428.956	295.436	754.362	715.917	722.333	558.007	549.877	583.174	379.4	372.814	382.28	287.424	140.978	118.398	230.83	258.414	228.123	285.408	132.826	284.892	161.944	65.424	0	121.928	187.52	117.461	71.9853	77.2783	375.773
0	244.556	112.55	460.072	272.438	66.3129	173.26	149.668	0	69.2696	106.98	182.733	270.269	293.393	112.475	131.582	62.9082	97.7653	43.0999	0	85.2106	0	126.615	646.596	530.309	1021.23	811.646	645.508	1446.27	316.167	341.746	573.421	459.878	662.595	723.546	477.049	947.517	456.245	599.356	516.545	554.789	121.458	65.424	115.685	438.941	0	58.7303	143.971	77.2783	610.631
190.833	152.847	0	96.8572	211.896	66.3129	86.6302	149.668	95.3062	138.539	133.725	228.416	193.049	146.696	134.97	0	104.847	0	0	0	85.2106	0	0	835.186	583.34	1220.49	989.194	956.308	1306.31	63.2333	62.1357	169.902	57.4847	112.782	157.865	153.887	344.552	85.546	285.408	103.309	164.937	0	130.848	0	121.928	0	117.461	0	154.557	258.344
152.667	122.278	84.4121	169.5	181.625	0	259.89	199.558	95.3062	184.719	106.98	228.416	289.574	238.382	292.435	164.478	209.694	325.884	172.399	165.953	213.027	230.976	232.128	592.713	477.278	572.885	456.551	262.985	536.52	663.95	900.967	849.512	689.817	662.595	710.39	600.158	703.459	855.46	727.79	870.746	779.703	283.403	65.424	77.1235	292.627	187.52	117.461	107.978	257.594	281.83
114.5	0	112.55	72.6429	151.354	0	329.195	174.613	285.918	369.438	187.214	274.099	173.745	220.045	157.465	328.956	230.664	293.296	258.599	290.418	234.329	296.969	168.821	754.362	875.01	622.701	786.282	621.6	676.482	316.167	528.153	467.232	306.585	211.467	263.108	369.328	387.621	313.669	299.678	177.101	254.903	202.431	130.848	192.809	268.242	0	264.286	215.956	128.797	211.372
381.667	122.278	112.55	314.786	181.625	66.3129	311.869	149.668	0	0	213.959	114.208	231.659	458.426	134.97	65.7912	62.9082	65.1768	0	82.9764	149.119	0	105.513	889.069	636.371	1095.95	659.463	573.785	1492.93	126.467	434.95	722.085	344.908	465.226	591.992	353.94	890.092	213.865	456.652	295.168	359.863	323.889	130.848	115.685	195.085	187.52	205.556	179.963	309.113	164.401
0	0	0	0	0	0	0	0	0	0	0	0	0	36.6741	0	0	0	0	0	0	0	0	0	215.532	291.67	199.264	456.551	334.708	279.924	0	62.1357	106.189	0	98.6844	105.243	123.109	215.345	42.773	99.8927	73.7921	119.954	0	0	0	0	0	88.0954	0	128.797	187.886
0	0	0	0	121.083	0	0	0	0	0	0	0	0	0	0	0	0	0	0	0	0	0	0	1805.08	1750.02	2191.91	2130.57	1219.29	1912.81	347.783	372.814	467.232	498.201	493.422	486.749	369.328	516.827	441.987	442.382	457.511	404.846	0	0	0	0	0	117.461	0	154.557	0
267.167	336.264	140.687	242.143	302.708	198.939	415.825	224.502	119.133	184.719	213.959	251.258	386.099	330.067	157.465	65.7912	125.816	162.942	150.85	0	170.421	65.9932	211.026	538.83	477.278	647.609	481.915	430.338	793.117	0	279.611	488.469	249.101	239.662	315.729	230.83	545.54	199.607	385.301	295.168	434.835	202.431	294.408	0	195.085	187.52	264.286	107.978	231.835	258.344
0	91.7084	84.4121	96.8572	0	66.3129	207.912	199.558	47.6531	115.449	160.469	68.5248	96.5247	91.6852	112.475	98.6868	104.847	162.942	64.6498	0	85.2106	98.9898	63.3077	431.064	450.763	323.804	329.731	454.246	396.558	411.017	279.611	254.854	153.293	84.5866	118.398	123.109	200.988	114.061	99.8927	88.5505	119.954	0	0	77.1235	170.699	0	0	0	154.557	164.401
76.3333	0	0	0	0	0	0	0	0	0	0	0	0	0	0	0	0	0	0	0	0	0	0	431.064	609.855	1095.95	634.099	741.138	1422.94	221.317	93.2035	254.854	249.101	183.271	289.418	76.9434	244.057	242.38	171.245	265.651	269.897	0	0	0	0	187.52	58.7303	0	0	0
76.3333	91.7084	0	169.5	121.083	99.4694	329.195	174.613	95.3062	92.3595	160.469	137.05	154.44	238.382	112.475	197.374	272.602	228.119	215.499	165.953	170.421	230.976	274.333	431.064	397.732	498.161	329.731	502.062	443.212	284.55	248.543	445.994	536.524	197.369	302.574	153.887	315.839	413.472	328.219	457.511	419.84	80.9722	0	0	317.013	0	0	0	206.076	399.259
114.5	61.1389	56.2748	145.286	121.083	66.3129	190.586	99.7789	0	0	106.98	137.05	154.44	238.382	0	0	62.9082	65.1768	43.0999	0	0	0	105.513	646.596	503.794	772.149	532.643	860.677	933.079	347.783	1056.31	998.177	651.494	507.52	631.458	692.49	1048.01	327.926	699.249	354.202	584.777	364.375	163.56	115.685	317.013	0	264.286	0	206.076	140.915
229	122.278	225.099	217.929	211.896	0	190.586	74.8342	0	69.2696	106.98	68.5248	212.354	293.393	44.9899	65.7912	188.725	130.354	215.499	0	149.119	98.9898	168.821	377.181	715.917	797.057	304.367	621.6	793.117	94.85	310.678	552.183	268.262	408.835	697.235	507.826	775.241	299.411	528.004	354.202	509.806	121.458	0	0	146.314	0	58.7303	107.978	154.557	234.858
0	0	0	0	0	0	0	0	0	0	0	45.6832	38.6099	36.6741	0	0	0	0	0	0	0	0	0	592.713	530.309	473.253	558.007	669.415	653.155	221.317	217.475	254.854	383.232	183.271	249.952	246.219	244.057	156.834	299.678	339.444	299.886	0	0	0	0	0	0	71.9853	51.5189	70.4574
458	275.125	422.061	653.786	787.042	629.973	745.019	399.115	190.612	392.528	668.623	593.882	540.539	568.448	382.414	427.643	419.388	325.884	323.249	0	426.053	329.966	485.359	592.713	795.464	1245.4	1166.74	1051.94	1936.14	980.117	1056.31	1125.6	900.594	1015.04	1381.31	877.154	1320.78	969.521	1141.63	1077.36	1229.53	323.889	621.528	269.932	634.026	234.4	440.477	143.971	283.354	1526.58
0	61.1389	309.511	217.929	151.354	165.782	207.912	324.281	47.6531	69.2696	213.959	228.416	154.44	220.045	202.455	98.6868	104.847	162.942	43.0999	0	85.2106	98.9898	147.718	269.415	556.824	523.069	279.003	645.508	933.079	600.717	900.967	1231.79	804.786	733.084	920.876	907.932	1335.14	641.595	1098.82	752.679	1109.58	0	163.56	308.494	243.856	0	58.7303	179.963	180.316	352.287
0	0	0	169.5	0	0	34.6521	0	0	0	0	0	0	55.0111	0	0	0	0	0	0	0	0	0	1589.55	1776.54	1868.1	1876.93	2390.77	2076.1	221.317	1025.24	913.225	421.555	408.835	513.06	984.875	1205.93	470.503	1498.39	575.578	1304.5	0	0	115.685	97.5424	0	58.7303	215.956	77.2783	117.429
0	0	168.824	217.929	151.354	198.939	207.912	99.7789	71.4796	92.3595	213.959	205.574	193.049	220.045	247.445	230.269	167.755	162.942	86.1997	0	106.513	65.9932	105.513	404.122	662.886	398.529	532.643	836.769	629.828	284.55	497.085	361.043	268.262	408.835	499.904	353.94	459.402	285.153	371.03	368.96	479.817	0	196.272	0	48.7712	0	146.826	215.956	103.038	352.287
0	0	0	96.8572	181.625	0	207.912	0	0	69.2696	80.2347	0	115.83	91.6852	157.465	0	146.786	0	86.1997	0	85.2106	0	126.615	1266.25	1431.83	1369.94	760.918	1171.48	839.771	94.85	124.271	318.567	229.939	296.053	407.817	246.219	315.839	441.987	456.652	560.82	569.783	323.889	98.136	77.1235	195.085	0	0	179.963	231.835	93.9432
114.5	122.278	56.2748	193.714	242.167	66.3129	190.586	349.226	119.133	138.539	106.98	251.258	193.049	220.045	67.4849	131.582	62.9082	130.354	150.85	207.441	170.421	98.9898	126.615	242.473	291.67	224.172	304.367	334.708	466.539	284.55	497.085	339.805	383.232	324.249	368.351	307.774	373.264	370.699	371.03	354.202	359.863	202.431	0	192.809	146.314	93.76	0	287.941	206.076	422.745
114.5	61.1389	225.099	339	484.334	165.782	207.912	124.724	166.786	138.539	427.919	159.891	135.135	385.078	314.93	98.6868	104.847	65.1768	129.3	0	149.119	0	126.615	592.713	662.886	747.241	481.915	525.969	839.771	379.4	279.611	467.232	555.686	592.106	749.857	584.77	617.322	627.337	742.06	900.263	734.72	364.375	490.68	0	243.856	468.8	499.207	323.934	360.632	634.117
0	0	140.687	0	0	0	34.6521	0	0	0	106.98	0	0	0	0	0	0	0	0	0	0	0	0	2101.44	2015.17	1693.75	1800.84	1530.09	1959.47	63.2333	124.271	276.091	249.101	338.346	328.884	215.441	330.195	228.123	242.597	236.135	224.914	0	0	0	0	0	0	287.941	154.557	46.9716
114.5	0	84.4121	145.286	121.083	0	363.847	149.668	238.265	138.539	267.449	159.891	270.269	348.404	112.475	0	188.725	65.1768	215.499	82.9764	234.329	0	295.436	592.713	503.794	1120.86	786.282	765.046	1096.37	252.933	528.153	615.896	402.393	563.911	657.769	692.49	890.092	570.306	727.79	546.061	959.635	80.9722	0	0	170.699	0	0	0	283.354	422.745
0	0	0	0	0	0	51.9781	0	0	0	0	0	0	0	0	0	0	0	0	0	0	0	0	458.005	291.67	348.712	456.551	525.969	513.193	0	217.475	84.9512	57.4847	0	0	76.9434	86.1379	0	57.0816	0	74.9715	0	0	0	0	0	0	0	51.5189	70.4574
0	122.278	337.649	266.357	484.334	397.878	537.107	249.447	47.6531	253.989	294.194	388.307	405.404	495.1	314.93	361.851	230.664	293.296	280.149	331.906	213.027	329.966	295.436	727.42	450.763	971.413	811.646	478.154	1143.02	442.633	621.357	828.274	574.847	592.106	565.681	584.77	789.597	641.595	742.06	619.853	644.755	161.944	490.68	154.247	414.555	0	704.763	251.949	386.392	422.745
114.5	122.278	140.687	121.071	0	0	51.9781	99.7789	0	46.1797	0	137.05	77.2198	110.022	0	0	62.9082	0	0	0	42.6053	0	63.3077	619.654	450.763	473.253	710.19	956.308	816.444	0	124.271	148.665	38.3232	84.5866	157.865	230.83	301.483	28.5153	256.867	103.309	179.932	0	65.424	115.685	97.5424	140.64	205.556	179.963	206.076	117.429
0	0	0	0	60.5417	66.3129	0	0	0	0	0	0	0	36.6741	0	0	0	0	0	0	0	0	0	323.298	450.763	622.701	659.463	717.231	1259.66	0	0	42.4756	38.3232	239.662	328.884	169.275	315.839	128.319	199.785	162.343	179.932	0	0	0	0	0	0	0	0	258.344
76.3333	0	140.687	217.929	151.354	132.626	103.956	49.8894	0	0	106.98	0	250.964	183.37	89.9799	0	0	0	0	0	0	0	0	942.952	954.556	1369.94	1268.2	1506.18	1702.87	94.85	590.289	679.61	364.07	690.791	736.701	661.713	1048.01	399.214	727.79	487.028	599.772	161.944	130.848	77.1235	48.7712	93.76	146.826	107.978	0	281.83
0	61.1389	84.4121	145.286	0	99.4694	173.26	0	0	0	80.2347	91.3664	57.9148	55.0111	44.9899	98.6868	62.9082	0	43.0999	0	42.6053	0	63.3077	484.947	795.464	298.896	304.367	406.431	466.539	379.4	745.628	849.512	498.201	253.76	315.729	430.883	488.115	399.214	613.627	457.511	524.8	121.458	0	0	0	0	58.7303	0	77.2783	352.287
76.3333	0	112.55	48.4286	60.5417	0	0	0	0	0	0	0	38.6099	36.6741	0	0	0	0	0	0	0	0	0	889.069	821.979	547.977	405.823	884.585	676.482	221.317	434.95	594.658	536.524	507.52	657.769	553.992	976.229	413.472	627.897	516.545	554.789	0	0	0	0	0	0	0	0	0
0	0	0	48.4286	90.8125	0	0	0	0	0	0	45.6832	38.6099	0	0	0	83.8777	0	0	0	0	0	42.2051	404.122	450.763	373.62	786.282	812.862	746.463	158.083	217.475	191.14	249.101	183.271	157.865	184.664	258.414	213.865	313.949	280.41	269.897	0	0	0	0	0	0	179.963	128.797	93.9432
190.833	91.7084	253.236	48.4286	242.167	132.626	173.26	124.724	95.3062	138.539	240.704	91.3664	193.049	256.719	337.424	98.6868	251.633	195.531	215.499	207.441	149.119	0	189.923	484.947	371.216	298.896	760.918	310.8	233.27	284.55	466.018	339.805	210.777	253.76	342.04	384.717	430.689	627.337	513.734	442.752	524.8	121.458	163.56	0	146.314	515.68	411.112	179.963	180.316	352.287
114.5	122.278	56.2748	72.6429	0	132.626	138.608	49.8894	71.4796	46.1797	160.469	91.3664	212.354	165.033	134.97	0	41.9388	0	107.75	0	0	98.9898	63.3077	431.064	450.763	273.988	583.371	406.431	373.231	94.85	124.271	169.902	249.101	126.88	157.865	138.498	244.057	114.061	214.056	191.859	209.92	0	0	77.1235	48.7712	187.52	176.191	143.971	206.076	234.858
0	0	112.55	48.4286	0	0	155.934	0	95.3062	0	0	91.3664	115.83	91.6852	67.4849	164.478	125.816	0	86.1997	0	85.2106	0	105.513	646.596	583.34	647.609	710.19	645.508	723.136	474.25	528.153	552.183	402.393	465.226	539.37	384.717	559.896	342.184	399.571	442.752	449.829	202.431	0	115.685	73.1568	328.16	0	0	206.076	117.429
0	0	0	0	0	0	0	0	0	0	0	0	0	73.3482	0	0	0	0	0	0	0	0	0	296.356	291.67	373.62	380.459	262.985	653.155	189.7	155.339	212.378	229.939	324.249	368.351	369.328	330.195	285.153	299.678	265.651	299.886	0	0	0	0	0	234.921	0	0	164.401
0	244.556	140.687	145.286	242.167	132.626	173.26	99.7789	166.786	138.539	160.469	251.258	154.44	201.708	157.465	230.269	167.755	293.296	150.85	165.953	213.027	263.973	168.821	511.888	371.216	273.988	304.367	334.708	419.885	347.783	466.018	382.28	210.777	155.075	105.243	123.109	258.414	156.834	242.597	191.859	194.926	121.458	98.136	77.1235	0	0	88.0954	0	0	446.23
76.3333	213.986	56.2748	0	60.5417	165.782	207.912	324.281	142.959	207.809	160.469	228.416	154.44	146.696	112.475	230.269	272.602	260.707	301.699	207.441	213.027	230.976	253.231	296.356	450.763	373.62	456.551	430.338	559.847	221.317	217.475	212.378	210.777	98.6844	157.865	230.83	172.276	199.607	214.056	147.584	224.914	80.9722	130.848	77.1235	268.242	0	117.461	71.9853	309.113	211.372
0	0	140.687	96.8572	363.25	66.3129	242.564	274.392	0	184.719	347.684	137.05	96.5247	91.6852	832.314	0	62.9082	0	43.0999	0	127.816	0	42.2051	969.893	795.464	1046.14	1471.11	908.492	1282.98	316.167	652.425	764.561	555.686	563.911	644.614	892.543	818.31	527.533	742.06	649.37	794.698	445.347	98.136	154.247	317.013	140.64	293.651	215.956	618.227	375.773
0	0	168.824	145.286	90.8125	165.782	259.89	49.8894	95.3062	0	133.725	182.733	154.44	220.045	44.9899	0	125.816	0	129.3	0	276.935	0	211.026	646.596	901.525	672.517	558.007	908.492	793.117	632.333	994.171	870.75	574.847	563.911	618.303	507.826	976.229	441.987	784.871	413.236	899.658	161.944	163.56	192.809	268.242	0	117.461	143.971	128.797	281.83
0	0	0	48.4286	0	0	34.6521	49.8894	0	69.2696	80.2347	0	38.6099	55.0111	0	0	0	0	0	0	0	0	0	592.713	397.732	348.712	507.279	286.892	536.52	0	0	63.7134	57.4847	56.3911	131.554	153.887	229.701	57.0306	85.6223	118.067	89.9658	242.917	65.424	0	195.085	0	88.0954	0	154.557	0
0	0	140.687	48.4286	0	0	225.238	0	71.4796	138.539	320.939	159.891	289.574	238.382	247.445	0	188.725	65.1768	193.949	0	127.816	0	274.333	727.42	1007.59	672.517	862.374	1099.75	1562.91	948.5	1118.44	1083.13	1092.21	1311.09	1565.49	1077.21	1579.19	1268.93	1469.85	1224.95	1274.51	161.944	65.424	269.932	463.326	0	117.461	179.963	103.038	234.858
152.667	122.278	112.55	121.071	151.354	0	173.26	149.668	71.4796	115.449	187.214	45.6832	115.83	146.696	157.465	65.7912	104.847	97.7653	172.399	0	149.119	0	84.4103	458.005	265.155	224.172	532.643	358.615	326.578	0	0	0	38.3232	42.2933	39.4661	0	28.7126	71.2883	71.352	103.309	74.9715	0	196.272	0	97.5424	234.4	234.921	107.978	154.557	187.886
0	61.1389	0	0	0	0	86.6302	0	0	69.2696	160.469	0	57.9148	91.6852	0	0	62.9082	0	0	0	42.6053	0	84.4103	323.298	583.34	747.241	481.915	549.877	886.425	158.083	124.271	276.091	325.747	437.031	355.195	523.215	559.896	342.184	499.464	368.96	494.812	0	0	0	121.928	0	0	0	0	469.716
0	0	0	72.6429	151.354	165.782	86.6302	49.8894	0	0	0	0	38.6099	0	0	0	0	0	0	0	0	0	42.2051	511.888	768.948	772.149	431.187	956.308	1189.68	158.083	248.543	361.043	287.424	676.693	749.857	492.438	918.804	456.245	485.193	487.028	584.777	0	0	0	0	0	58.7303	0	51.5189	140.915
76.3333	0	140.687	72.6429	181.625	132.626	138.608	74.8342	47.6531	46.1797	0	45.6832	77.2198	55.0111	134.97	0	146.786	0	129.3	0	127.816	0	63.3077	269.415	477.278	348.712	405.823	478.154	419.885	126.467	124.271	191.14	229.939	155.075	144.709	153.887	215.345	99.8036	171.245	147.584	119.954	0	98.136	0	0	0	88.0954	0	103.038	46.9716
190.833	0	0	72.6429	90.8125	99.4694	121.282	124.724	0	69.2696	106.98	45.6832	38.6099	165.033	0	0	0	0	0	0	63.908	0	42.2051	431.064	424.247	597.793	481.915	525.969	699.809	0	217.475	191.14	114.969	281.955	276.263	153.887	330.195	185.35	256.867	221.376	299.886	161.944	0	0	0	0	0	0	77.2783	70.4574
76.3333	0	84.4121	242.143	121.083	0	86.6302	0	0	0	53.4898	114.208	135.135	183.37	44.9899	0	41.9388	0	0	0	85.2106	0	84.4103	565.771	821.979	647.609	380.459	573.785	536.52	316.167	932.035	807.036	747.302	620.302	736.701	646.324	1091.08	513.276	913.305	619.853	899.658	121.458	0	0	0	140.64	0	0	0	140.915
76.3333	61.1389	225.099	96.8572	393.521	0	294.543	149.668	47.6531	92.3595	294.194	45.6832	173.745	183.37	134.97	164.478	209.694	65.1768	237.049	0	276.935	197.98	189.923	296.356	662.886	398.529	253.639	502.062	793.117	379.4	341.746	318.567	402.393	324.249	486.749	353.94	459.402	356.441	428.112	516.545	494.812	0	65.424	0	121.928	93.76	58.7303	179.963	103.038	352.287
0	0	56.2748	48.4286	60.5417	0	103.956	0	0	69.2696	80.2347	0	96.5247	55.0111	44.9899	0	0	0	0	0	0	0	0	161.649	556.824	498.161	380.459	621.6	629.828	284.55	248.543	382.28	344.908	465.226	513.06	446.272	646.034	456.245	513.734	472.269	404.846	0	0	0	0	234.4	117.461	71.9853	103.038	93.9432
0	275.125	112.55	96.8572	181.625	0	277.217	324.281	166.786	115.449	294.194	251.258	231.659	293.393	224.95	0	230.664	0	323.249	0	255.632	0	168.821	565.771	875.01	597.793	837.01	1793.08	1049.71	0	0	339.805	0	155.075	210.486	169.275	287.126	142.577	299.678	177.101	329.874	0	0	0	219.47	0	0	0	206.076	422.745
0	0	140.687	145.286	0	0	138.608	0	0	0	213.959	0	77.2198	146.696	0	0	83.8777	0	64.6498	0	0	0	84.4103	808.245	742.433	1021.23	837.01	812.862	1189.68	853.65	994.171	1189.32	919.756	888.16	749.857	784.822	990.586	655.852	1141.63	959.297	1214.54	0	0	0	0	0	146.826	0	77.2783	281.83
0	0	196.962	266.357	211.896	232.095	155.934	124.724	0	46.1797	187.214	114.208	173.745	146.696	89.9799	0	41.9388	0	0	0	63.908	0	0	700.479	609.855	772.149	837.01	741.138	979.733	126.467	93.2035	84.9512	76.6463	380.64	315.729	307.774	459.402	213.865	499.464	383.719	374.857	242.917	130.848	77.1235	121.928	0	293.651	0	77.2783	422.745
114.5	336.264	112.55	121.071	60.5417	0	103.956	124.724	0	92.3595	187.214	91.3664	0	73.3482	67.4849	0	0	97.7653	0	0	0	65.9932	0	754.362	715.917	547.977	481.915	478.154	629.828	347.783	434.95	361.043	440.716	535.715	710.39	415.494	602.965	826.944	742.06	811.713	689.737	80.9722	130.848	0	121.928	0	234.921	0	154.557	164.401
0	0	56.2748	193.714	121.083	132.626	103.956	49.8894	119.133	92.3595	80.2347	251.258	173.745	128.359	0	65.7912	41.9388	0	64.6498	0	85.2106	0	84.4103	269.415	344.701	722.333	329.731	334.708	536.52	252.933	279.611	191.14	172.454	267.858	302.574	307.774	387.621	142.577	285.408	250.893	239.909	0	0	0	73.1568	0	88.0954	0	0	164.401
152.667	0	225.099	411.643	363.25	165.782	415.825	249.447	166.786	207.809	401.174	274.099	270.269	366.741	314.93	197.374	398.419	228.119	323.249	165.953	319.54	98.9898	379.846	458.005	583.34	747.241	456.551	430.338	676.482	727.183	745.628	849.512	862.271	676.693	749.857	692.49	775.241	627.337	756.331	605.095	779.703	242.917	0	231.37	317.013	421.92	234.921	107.978	128.797	305.316
0	0	0	48.4286	0	99.4694	0	0	0	0	0	91.3664	0	128.359	0	0	0	0	0	82.9764	0	0	0	404.122	397.732	946.505	253.639	1554	1166.35	221.317	155.339	191.14	229.939	592.106	776.167	307.774	473.758	327.926	342.489	531.303	389.852	0	0	115.685	0	0	0	0	0	0
0	61.1389	0	96.8572	0	66.3129	173.26	0	0	46.1797	0	68.5248	0	36.6741	0	0	41.9388	0	0	0	234.329	0	274.333	673.537	609.855	1220.49	329.731	741.138	909.752	1138.2	900.967	934.463	996.402	1043.24	1026.12	769.434	1033.65	912.49	1284.34	1180.67	1244.53	0	0	77.1235	146.314	0	0	0	0	93.9432
0	91.7084	0	0	0	0	0	0	0	0	0	0	0	0	0	0	0	0	0	0	0	65.9932	0	619.654	185.608	523.069	481.915	286.892	816.444	126.467	155.339	212.378	249.101	239.662	236.797	138.498	287.126	256.638	285.408	309.927	209.92	0	0	0	0	140.64	88.0954	0	128.797	93.9432
0	0	0	0	0	66.3129	0	49.8894	0	0	0	0	0	0	44.9899	0	62.9082	0	0	0	0	0	0	323.298	371.216	373.62	355.095	286.892	466.539	189.7	497.085	509.707	440.716	126.88	223.641	261.607	215.345	128.319	299.678	147.584	179.932	0	0	0	48.7712	0	0	0	0	117.429
152.667	152.847	112.55	0	0	165.782	86.6302	174.613	95.3062	207.809	240.704	137.05	135.135	146.696	134.97	0	104.847	0	86.1997	0	63.908	0	126.615	350.239	503.794	498.161	608.735	502.062	559.847	221.317	217.475	276.091	325.747	155.075	184.175	246.219	258.414	456.245	271.137	324.685	239.909	121.458	228.984	77.1235	146.314	93.76	146.826	0	180.316	281.83
0	0	0	0	0	0	34.6521	0	0	0	0	45.6832	0	0	0	0	0	0	0	0	0	0	63.3077	188.59	371.216	174.356	253.639	382.523	303.251	158.083	310.678	191.14	114.969	56.3911	52.6215	92.3321	86.1379	99.8036	214.056	147.584	224.914	0	0	0	48.7712	0	0	0	103.038	0
0	0	309.511	0	0	331.565	207.912	0	0	0	0	0	0	0	0	0	0	0	0	0	0	0	0	3313.8	3871.26	3412.4	2181.3	2821.11	2332.7	663.95	497.085	552.183	900.594	874.062	907.721	677.102	674.747	798.429	713.52	1092.12	764.709	0	0	231.37	268.242	0	381.747	359.927	257.594	422.745
0	0	84.4121	145.286	60.5417	0	103.956	0	0	69.2696	53.4898	91.3664	135.135	128.359	0	0	0	0	0	0	63.908	0	0	565.771	503.794	547.977	532.643	573.785	653.155	189.7	124.271	276.091	402.393	493.422	420.972	430.883	430.689	384.957	356.76	309.927	374.857	0	0	0	48.7712	0	323.017	0	154.557	117.429
76.3333	213.986	337.649	217.929	302.708	0	138.608	149.668	190.612	277.078	267.449	0	386.099	293.393	179.96	0	209.694	65.1768	172.399	0	85.2106	0	147.718	538.83	795.464	597.793	735.554	908.492	816.444	284.55	621.357	998.177	785.625	944.551	1144.52	1461.92	1478.7	1240.42	1712.45	1283.98	1679.36	323.889	228.984	269.932	463.326	0	234.921	143.971	154.557	704.574
0	0	0	0	0	99.4694	0	0	0	0	53.4898	45.6832	96.5247	55.0111	0	0	62.9082	0	43.0999	0	42.6053	0	84.4103	377.181	185.608	249.08	329.731	358.615	653.155	63.2333	62.1357	106.189	57.4847	169.173	223.641	153.887	287.126	185.35	242.597	206.618	314.88	0	0	0	0	0	0	0	0	117.429
76.3333	0	0	0	0	0	51.9781	0	0	0	0	0	0	0	67.4849	98.6868	0	97.7653	0	0	0	0	0	484.947	848.494	622.701	355.095	478.154	629.828	316.167	310.678	212.378	210.777	169.173	276.263	153.887	229.701	327.926	356.76	295.168	434.835	0	0	0	170.699	0	146.826	0	180.316	93.9432
534.333	641.959	337.649	435.857	544.875	265.252	346.521	124.724	166.786	230.899	695.368	319.782	444.014	421.752	359.919	0	209.694	0	150.85	0	170.421	0	168.821	862.128	1007.59	1120.86	1192.11	1291.02	1306.31	316.167	279.611	403.518	536.524	958.648	1183.98	907.932	1191.57	955.263	884.764	782.196	884.663	607.292	817.8	192.809	292.627	750.08	939.685	539.89	437.911	1150.8
76.3333	61.1389	84.4121	121.071	121.083	165.782	69.3041	124.724	47.6531	0	80.2347	137.05	135.135	128.359	112.475	0	0	0	43.0999	0	63.908	0	84.4103	188.59	159.093	273.988	405.823	430.338	583.174	252.933	186.407	254.854	210.777	225.564	276.263	246.219	287.126	185.35	256.867	206.618	254.903	121.458	0	0	97.5424	234.4	176.191	107.978	206.076	140.915
0	0	168.824	72.6429	90.8125	0	190.586	0	0	0	53.4898	205.574	115.83	128.359	0	65.7912	41.9388	97.7653	43.0999	82.9764	42.6053	0	42.2051	458.005	397.732	423.437	279.003	502.062	349.904	252.933	683.493	424.756	249.101	183.271	302.574	246.219	488.115	242.38	356.76	206.618	389.852	0	65.424	0	121.928	0	0	0	0	117.429
152.667	0	0	145.286	0	0	0	174.613	0	0	0	205.574	0	0	0	164.478	104.847	195.531	86.1997	124.465	106.513	98.9898	105.513	835.186	609.855	597.793	837.01	741.138	699.809	632.333	528.153	467.232	325.747	296.053	263.108	261.607	373.264	285.153	385.301	309.927	359.863	202.431	0	0	146.314	187.52	0	0	206.076	234.858
0	336.264	168.824	145.286	181.625	99.4694	173.26	199.558	0	115.449	160.469	159.891	231.659	220.045	314.93	0	125.816	260.707	129.3	0	170.421	230.976	189.923	269.415	424.247	523.069	405.823	980.215	793.117	0	186.407	84.9512	0	0	52.6215	0	0	57.0306	85.6223	0	119.954	0	163.56	308.494	97.5424	421.92	205.556	251.949	180.316	164.401
458	244.556	225.099	169.5	272.438	0	277.217	0	166.786	115.449	106.98	342.624	250.964	238.382	157.465	0	104.847	0	0	0	0	0	105.513	835.186	662.886	1170.68	862.374	836.769	979.733	379.4	403.882	403.518	325.747	521.618	526.215	477.049	760.885	270.896	399.571	383.719	419.84	242.917	261.696	115.685	0	281.28	205.556	143.971	0	446.23
76.3333	0	450.198	266.357	242.167	265.252	311.869	299.337	166.786	115.449	133.725	411.149	250.964	220.045	134.97	98.6868	356.48	0	280.149	0	298.237	98.9898	295.436	404.122	636.371	672.517	532.643	1123.66	466.539	0	0	169.902	191.616	197.369	184.175	169.275	244.057	171.092	271.137	132.826	224.914	121.458	0	269.932	195.085	0	58.7303	287.941	180.316	328.801
0	0	168.824	96.8572	211.896	0	242.564	124.724	0	0	160.469	159.891	154.44	146.696	112.475	0	62.9082	0	0	0	63.908	0	105.513	404.122	450.763	398.529	786.282	669.415	1096.37	0	0	106.189	95.8079	98.6844	131.554	61.5547	215.345	114.061	214.056	118.067	209.92	80.9722	0	0	0	0	58.7303	0	103.038	305.316
0	0	0	0	0	0	0	0	0	0	0	0	0	0	0	0	0	0	0	0	0	98.9898	0	242.473	212.124	199.264	431.187	191.262	349.904	0	0	0	0	0	0	0	86.1379	0	28.5408	0	0	0	0	0	0	0	0	0	0	0
0	0	0	0	0	66.3129	103.956	0	0	0	0	0	0	0	0	0	62.9082	0	0	0	0	0	0	350.239	318.185	423.437	228.275	406.431	536.52	0	0	106.189	57.4847	0	131.554	0	244.057	142.577	85.6223	88.5505	164.937	0	0	0	0	0	0	0	0	281.83
0	0	0	48.4286	0	0	51.9781	0	0	115.449	0	0	0	0	0	0	62.9082	0	0	0	42.6053	0	63.3077	296.356	185.608	298.896	304.367	406.431	419.885	158.083	186.407	191.14	172.454	98.6844	92.0876	200.053	143.563	0	142.704	0	164.937	0	0	0	0	0	0	0	0	0
0	0	0	48.4286	0	66.3129	0	0	47.6531	0	0	0	0	0	0	0	0	0	0	0	85.2106	0	63.3077	161.649	265.155	199.264	405.823	286.892	326.578	0	248.543	297.329	153.293	140.978	210.486	184.664	244.057	270.896	228.326	236.135	239.909	0	0	0	0	0	0	0	51.5189	0
0	183.417	0	145.286	121.083	99.4694	225.238	99.7789	95.3062	138.539	187.214	137.05	212.354	128.359	157.465	0	188.725	0	129.3	0	149.119	98.9898	189.923	511.888	265.155	398.529	431.187	406.431	513.193	347.783	683.493	552.183	421.555	422.933	499.904	507.826	689.103	470.503	570.816	501.786	614.766	0	98.136	0	73.1568	0	0	0	0	328.801
0	0	0	0	0	0	51.9781	49.8894	0	0	0	114.208	0	0	0	0	83.8777	0	86.1997	0	0	98.9898	0	484.947	397.732	323.804	380.459	262.985	303.251	252.933	248.543	318.567	306.585	169.173	157.865	200.053	215.345	213.865	271.137	236.135	179.932	0	0	0	73.1568	0	146.826	0	206.076	46.9716
0	122.278	168.824	242.143	211.896	132.626	467.803	299.337	142.959	184.719	267.449	319.782	173.745	275.056	224.95	230.269	272.602	97.7653	237.049	0	127.816	164.983	253.231	511.888	318.185	523.069	304.367	286.892	816.444	1138.2	1242.71	1720.26	1782.03	1508.46	1433.94	1246.48	1708.4	1668.15	1698.18	1564.39	1739.34	0	130.848	0	390.17	0	176.191	107.978	386.392	469.716
0	0	0	72.6429	0	0	51.9781	0	0	0	0	114.208	0	0	0	0	0	0	43.0999	0	63.908	0	63.3077	188.59	238.639	298.896	202.912	358.615	373.231	0	62.1357	63.7134	76.6463	98.6844	289.418	76.9434	258.414	171.092	185.515	177.101	194.926	0	0	115.685	73.1568	0	0	0	0	0
0	61.1389	140.687	0	0	0	121.282	0	0	0	240.704	0	96.5247	146.696	0	0	0	0	0	0	0	0	0	781.303	503.794	647.609	659.463	478.154	723.136	158.083	186.407	382.28	287.424	493.422	499.904	384.717	732.172	242.38	499.464	339.444	404.846	0	0	0	0	234.4	264.286	107.978	154.557	281.83
229	366.834	84.4121	217.929	121.083	0	51.9781	49.8894	0	46.1797	160.469	45.6832	154.44	128.359	44.9899	0	0	0	0	0	0	0	0	431.064	477.278	423.437	532.643	478.154	629.828	379.4	279.611	594.658	459.878	408.835	407.817	353.94	488.115	356.441	342.489	324.685	284.892	0	130.848	0	0	281.28	293.651	143.971	180.316	211.372
190.833	213.986	225.099	193.714	302.708	165.782	138.608	99.7789	95.3062	253.989	160.469	205.574	96.5247	146.696	134.97	164.478	125.816	97.7653	129.3	0	127.816	0	84.4103	269.415	265.155	373.62	355.095	286.892	349.904	347.783	559.221	509.707	613.171	394.738	486.749	415.494	459.402	441.987	456.652	575.578	569.783	202.431	261.696	0	195.085	421.92	264.286	251.949	154.557	164.401
114.5	0	112.55	121.071	0	0	103.956	99.7789	119.133	0	0	0	77.2198	91.6852	67.4849	0	146.786	65.1768	150.85	0	0	0	126.615	377.181	291.67	298.896	279.003	430.338	583.174	63.2333	217.475	254.854	172.454	140.978	171.02	138.498	244.057	99.8036	185.515	132.826	164.937	80.9722	0	115.685	97.5424	234.4	146.826	0	180.316	0
76.3333	0	196.962	121.071	242.167	99.4694	138.608	74.8342	0	115.449	80.2347	68.5248	173.745	128.359	0	0	0	0	0	0	63.908	0	42.2051	296.356	503.794	199.264	380.459	549.877	443.212	0	0	127.427	0	169.173	144.709	92.3321	244.057	0	71.352	88.5505	119.954	0	0	0	0	140.64	0	179.963	0	164.401
0	0	56.2748	121.071	90.8125	232.095	190.586	124.724	119.133	92.3595	187.214	251.258	115.83	165.033	247.445	0	146.786	130.354	64.6498	0	170.421	98.9898	189.923	323.298	291.67	348.712	380.459	239.077	606.501	822.033	590.289	722.085	689.817	380.64	684.08	430.883	717.816	912.49	870.494	841.23	929.646	0	65.424	0	243.856	0	88.0954	0	103.038	375.773
0	122.278	506.473	290.572	151.354	66.3129	363.847	174.613	0	69.2696	294.194	411.149	115.83	146.696	202.455	460.538	209.694	554.003	280.149	373.394	255.632	527.946	295.436	538.83	901.525	323.804	507.279	980.215	513.193	790.417	869.9	700.847	459.878	169.173	184.175	184.664	373.264	384.957	428.112	339.444	494.812	80.9722	65.424	115.685	268.242	0	146.826	251.949	412.151	258.344
0	61.1389	196.962	411.643	211.896	132.626	225.238	149.668	95.3062	92.3595	187.214	182.733	308.879	403.415	112.475	0	167.755	162.942	237.049	82.9764	319.54	65.9932	358.744	188.59	265.155	448.345	253.639	765.046	699.809	569.1	497.085	530.945	613.171	831.768	539.37	369.328	602.965	499.018	485.193	560.82	539.795	161.944	65.424	269.932	268.242	0	58.7303	71.9853	154.557	610.631
0	122.278	225.099	387.429	363.25	198.939	138.608	99.7789	0	184.719	187.214	251.258	154.44	165.033	202.455	0	167.755	0	172.399	0	234.329	98.9898	189.923	511.888	530.309	373.62	735.554	621.6	396.558	411.017	497.085	467.232	498.201	437.031	499.904	369.328	430.689	798.429	456.652	546.061	464.823	242.917	294.408	347.056	219.47	140.64	234.921	287.941	206.076	516.688
0	0	0	96.8572	0	0	51.9781	0	0	0	80.2347	0	0	0	0	0	0	0	0	0	0	0	0	296.356	212.124	199.264	253.639	143.446	396.558	0	0	106.189	38.3232	183.271	210.486	169.275	315.839	42.773	185.515	59.0337	104.96	0	0	0	0	0	58.7303	0	0	0
0	122.278	0	0	0	0	0	0	0	0	160.469	0	0	0	0	0	0	0	0	0	0	0	0	350.239	238.639	298.896	481.915	430.338	513.193	0	310.678	552.183	287.424	253.76	381.506	369.328	617.322	499.018	670.708	487.028	734.72	0	0	0	0	0	117.461	0	0	164.401
0	0	84.4121	96.8572	151.354	0	51.9781	0	0	0	106.98	0	0	36.6741	0	0	0	0	0	0	0	0	0	188.59	238.639	273.988	380.459	286.892	676.482	221.317	186.407	169.902	153.293	197.369	236.797	92.3321	172.276	128.319	156.974	206.618	179.932	0	0	0	0	0	88.0954	0	77.2783	211.372
0	0	112.55	72.6429	121.083	0	121.282	174.613	47.6531	92.3595	133.725	182.733	96.5247	146.696	179.96	65.7912	83.8777	162.942	64.6498	0	106.513	0	63.3077	215.532	238.639	199.264	202.912	286.892	606.501	316.167	310.678	297.329	268.262	183.271	184.175	138.498	287.126	256.638	271.137	162.343	164.937	121.458	0	0	97.5424	0	0	0	103.038	117.429
0	91.7084	168.824	0	90.8125	0	69.3041	49.8894	0	0	80.2347	0	0	36.6741	89.9799	0	41.9388	0	64.6498	0	0	0	0	215.532	318.185	199.264	279.003	310.8	326.578	63.2333	124.271	212.378	229.939	253.76	420.972	184.664	344.552	313.669	299.678	413.236	269.897	0	0	0	48.7712	0	58.7303	0	77.2783	187.886
0	0	112.55	96.8572	121.083	0	34.6521	74.8342	71.4796	46.1797	0	114.208	96.5247	55.0111	0	0	0	0	0	0	0	0	0	215.532	291.67	348.712	279.003	167.354	419.885	252.933	310.678	276.091	402.393	747.182	578.837	553.992	502.471	356.441	313.949	368.96	374.857	121.458	65.424	192.809	0	140.64	146.826	107.978	77.2783	634.117
0	0	56.2748	0	0	0	69.3041	49.8894	0	0	0	0	0	0	0	0	62.9082	0	107.75	0	85.2106	0	42.2051	242.473	159.093	249.08	228.275	262.985	303.251	158.083	93.2035	106.189	114.969	0	65.7769	0	114.851	142.577	128.434	118.067	194.926	0	0	0	0	0	0	71.9853	77.2783	117.429
0	0	56.2748	290.572	211.896	99.4694	363.847	124.724	0	92.3595	213.959	182.733	328.184	238.382	89.9799	197.374	230.664	260.707	237.049	165.953	213.027	296.969	274.333	323.298	689.402	498.161	228.275	478.154	653.155	411.017	497.085	403.518	344.908	408.835	447.283	400.106	488.115	370.699	399.571	339.444	404.846	0	0	0	243.856	0	58.7303	0	180.316	469.716
0	0	0	0	90.8125	0	69.3041	0	0	0	80.2347	0	0	0	0	65.7912	0	0	0	0	0	0	0	161.649	159.093	323.804	355.095	143.446	326.578	189.7	124.271	212.378	210.777	169.173	315.729	123.109	416.333	356.441	299.678	250.893	344.869	0	130.848	0	0	0	0	0	0	281.83
229	213.986	112.55	290.572	272.438	132.626	277.217	199.558	142.959	92.3595	267.449	91.3664	250.964	330.067	269.94	164.478	209.694	0	172.399	0	191.724	65.9932	211.026	458.005	238.639	597.793	355.095	191.262	513.193	600.717	1087.37	1274.27	1053.89	704.889	591.992	954.098	1076.72	898.233	1155.9	752.679	1019.61	0	98.136	0	341.398	0	117.461	0	77.2783	446.23
114.5	152.847	196.962	169.5	181.625	0	207.912	224.502	0	46.1797	133.725	182.733	250.964	165.033	224.95	0	62.9082	130.354	86.1997	0	106.513	0	147.718	377.181	424.247	423.437	329.731	358.615	419.885	600.717	900.967	679.61	613.171	563.911	684.08	538.604	875.735	413.472	727.79	531.303	869.669	161.944	65.424	231.37	243.856	0	88.0954	143.971	180.316	187.886
114.5	61.1389	0	121.071	151.354	0	103.956	124.724	0	0	240.704	68.5248	38.6099	110.022	89.9799	0	83.8777	0	86.1997	0	149.119	0	105.513	350.239	265.155	348.712	228.275	167.354	513.193	94.85	248.543	254.854	249.101	98.6844	184.175	169.275	301.483	213.865	256.867	162.343	284.892	161.944	0	0	73.1568	0	88.0954	0	154.557	211.372
0	0	196.962	217.929	0	66.3129	173.26	74.8342	0	0	213.959	45.6832	77.2198	110.022	157.465	0	0	0	0	0	106.513	0	42.2051	511.888	397.732	298.896	279.003	310.8	606.501	0	186.407	254.854	191.616	239.662	236.797	169.275	315.839	213.865	342.489	236.135	329.874	80.9722	65.424	0	170.699	0	117.461	0	0	352.287
0	0	84.4121	0	0	0	103.956	49.8894	0	0	0	137.05	0	91.6852	0	0	0	0	0	0	0	0	0	269.415	212.124	298.896	202.912	239.077	583.174	189.7	186.407	191.14	134.131	183.271	184.175	200.053	244.057	99.8036	228.326	147.584	209.92	0	0	0	73.1568	0	0	0	128.797	0
0	0	140.687	0	60.5417	99.4694	225.238	0	0	46.1797	106.98	0	115.83	110.022	112.475	0	104.847	0	107.75	0	63.908	0	126.615	296.356	318.185	199.264	431.187	286.892	419.885	0	0	63.7134	95.8079	296.053	236.797	153.887	287.126	171.092	85.6223	250.893	134.949	0	0	0	0	0	117.461	0	0	375.773
0	0	0	48.4286	60.5417	99.4694	121.282	0	47.6531	0	106.98	91.3664	0	0	67.4849	0	0	0	0	0	0	0	0	242.473	159.093	174.356	380.459	239.077	303.251	126.467	93.2035	106.189	114.969	84.5866	39.4661	138.498	86.1379	0	114.163	103.309	119.954	0	0	0	0	0	88.0954	0	128.797	187.886
0	0	84.4121	169.5	0	0	173.26	124.724	0	0	0	114.208	173.745	110.022	89.9799	131.582	125.816	130.354	0	0	85.2106	0	147.718	296.356	159.093	398.529	405.823	430.338	653.155	221.317	621.357	679.61	459.878	394.738	447.283	538.604	703.459	541.791	613.627	368.96	554.789	0	0	0	97.5424	0	117.461	0	128.797	187.886
76.3333	122.278	196.962	193.714	211.896	0	103.956	99.7789	0	0	133.725	137.05	77.2198	110.022	0	0	0	0	0	0	0	0	0	511.888	477.278	398.529	405.823	310.8	443.212	63.2333	93.2035	148.665	268.262	211.467	223.641	200.053	157.919	156.834	285.408	280.41	239.909	80.9722	130.848	231.37	48.7712	0	146.826	215.956	128.797	187.886
0	0	0	0	0	0	155.934	0	0	0	0	0	0	0	0	0	0	0	0	0	85.2106	0	0	215.532	344.701	249.08	279.003	262.985	256.597	189.7	217.475	233.616	210.777	126.88	197.331	153.887	244.057	199.607	185.515	88.5505	179.932	0	0	0	0	0	0	0	0	0
190.833	0	112.55	96.8572	151.354	165.782	138.608	174.613	0	69.2696	133.725	91.3664	96.5247	55.0111	89.9799	0	125.816	0	150.85	0	106.513	0	105.513	242.473	344.701	224.172	380.459	310.8	233.27	189.7	124.271	212.378	229.939	239.662	263.108	200.053	215.345	242.38	142.704	221.376	149.943	161.944	130.848	0	73.1568	93.76	146.826	0	51.5189	328.801
0	0	0	193.714	90.8125	0	69.3041	0	0	0	0	0	77.2198	110.022	0	0	0	0	0	0	0	0	0	215.532	318.185	448.345	279.003	358.615	303.251	0	0	0	0	112.782	105.243	200.053	172.276	42.773	128.434	59.0337	134.949	0	0	0	0	0	0	0	0	93.9432
0	61.1389	112.55	0	151.354	0	225.238	224.502	0	69.2696	80.2347	159.891	173.745	146.696	112.475	0	104.847	0	150.85	0	127.816	0	126.615	188.59	636.371	373.62	279.003	286.892	419.885	158.083	155.339	276.091	344.908	169.173	223.641	230.83	215.345	171.092	256.867	177.101	164.937	0	0	0	146.314	0	0	0	206.076	93.9432
0	0	168.824	121.071	121.083	132.626	242.564	74.8342	0	0	106.98	0	115.83	146.696	44.9899	65.7912	104.847	0	64.6498	0	149.119	0	126.615	323.298	318.185	298.896	355.095	215.169	373.231	63.2333	217.475	233.616	134.131	126.88	263.108	123.109	272.77	228.123	513.734	265.651	464.823	0	0	0	73.1568	0	0	0	77.2783	258.344
114.5	122.278	140.687	145.286	151.354	165.782	433.151	249.447	71.4796	138.539	80.2347	342.624	366.794	366.741	247.445	131.582	272.602	130.354	323.249	0	404.75	0	295.436	296.356	450.763	523.069	228.275	525.969	559.847	1359.52	2267.95	2591.01	2107.77	1423.87	1749.67	1738.92	2483.64	1782.21	2140.56	1608.67	2249.14	283.403	0	154.247	317.013	0	58.7303	143.971	257.594	610.631
114.5	0	196.962	0	90.8125	0	242.564	124.724	0	69.2696	160.469	0	115.83	146.696	157.465	0	167.755	0	258.599	0	191.724	0	189.923	431.064	583.34	423.437	380.459	478.154	279.924	189.7	434.95	488.469	402.393	493.422	368.351	446.272	430.689	384.957	542.275	383.719	569.783	121.458	130.848	0	146.314	234.4	0	0	103.038	93.9432
114.5	122.278	112.55	121.071	181.625	0	121.282	0	95.3062	69.2696	187.214	0	115.83	165.033	67.4849	197.374	83.8777	0	86.1997	124.465	85.2106	0	105.513	269.415	185.608	348.712	202.912	191.262	373.231	63.2333	0	0	0	84.5866	92.0876	107.721	100.494	142.577	85.6223	59.0337	59.9772	80.9722	0	192.809	73.1568	0	58.7303	0	0	258.344
190.833	0	140.687	363.214	121.083	0	138.608	99.7789	95.3062	69.2696	133.725	182.733	115.83	128.359	0	0	104.847	0	86.1997	0	42.6053	0	0	269.415	291.67	298.896	304.367	573.785	326.578	63.2333	155.339	276.091	134.131	140.978	289.418	153.887	301.483	185.35	271.137	206.618	314.88	0	65.424	115.685	0	0	88.0954	107.978	0	234.858
152.667	91.7084	0	0	0	0	155.934	99.7789	71.4796	207.809	133.725	159.891	115.83	128.359	112.475	65.7912	83.8777	97.7653	129.3	0	127.816	98.9898	126.615	269.415	159.093	273.988	304.367	215.169	326.578	0	93.2035	127.427	57.4847	0	92.0876	92.3321	186.632	57.0306	114.163	59.0337	74.9715	161.944	327.12	0	121.928	140.64	205.556	0	128.797	117.429
190.833	0	478.335	363.214	302.708	0	225.238	0	0	138.539	347.684	251.258	250.964	220.045	224.95	0	125.816	0	129.3	0	85.2106	0	189.923	431.064	795.464	672.517	405.823	788.954	606.501	126.467	217.475	318.567	191.616	394.738	407.817	461.66	746.528	399.214	599.356	427.994	524.8	0	196.272	269.932	48.7712	0	205.556	251.949	0	469.716
0	0	0	48.4286	151.354	0	121.282	0	166.786	115.449	0	182.733	173.745	128.359	134.97	0	0	0	86.1997	0	0	0	105.513	431.064	212.124	498.161	304.367	334.708	303.251	0	0	0	0	126.88	78.9323	138.498	129.207	0	57.0816	44.2752	59.9772	161.944	130.848	308.494	243.856	187.52	0	179.963	154.557	0
572.5	580.82	393.923	435.857	181.625	629.973	329.195	174.613	238.265	461.797	481.408	479.674	193.049	201.708	247.445	65.7912	104.847	0	86.1997	0	85.2106	131.986	84.4103	565.771	848.494	174.356	634.099	884.585	349.904	0	0	42.4756	57.4847	197.369	118.398	200.053	143.563	99.8036	156.974	44.2752	89.9658	526.319	654.24	694.111	536.483	750.08	528.573	575.883	283.354	516.688
114.5	61.1389	0	72.6429	151.354	66.3129	86.6302	99.7789	95.3062	161.629	0	205.574	193.049	183.37	0	164.478	167.755	130.354	107.75	165.953	106.513	0	168.821	242.473	159.093	323.804	228.275	358.615	279.924	158.083	279.611	318.567	325.747	408.835	302.574	246.219	330.195	399.214	442.382	354.202	479.817	161.944	0	0	121.928	93.76	0	0	154.557	234.858
763.333	580.82	506.473	484.286	423.792	0	346.521	473.95	428.878	300.168	508.153	296.941	328.184	330.067	0	394.747	314.541	358.473	258.599	0	298.237	329.966	295.436	727.42	1007.59	821.965	583.371	884.585	606.501	347.783	559.221	403.518	364.07	267.858	263.108	338.551	301.483	199.607	299.678	295.168	314.88	445.347	490.68	424.179	243.856	328.16	440.477	467.905	386.392	516.688
190.833	0	196.962	145.286	181.625	298.408	259.89	0	0	0	187.214	182.733	308.879	311.73	247.445	0	167.755	0	150.85	0	191.724	0	168.821	350.239	344.701	572.885	507.279	573.785	746.463	0	248.543	552.183	325.747	239.662	473.594	261.607	502.471	242.38	356.76	324.685	524.8	0	0	0	195.085	0	176.191	0	0	352.287
229	244.556	309.511	314.786	393.521	232.095	346.521	324.281	71.4796	92.3595	401.174	159.891	328.184	330.067	157.465	98.6868	62.9082	97.7653	86.1997	0	106.513	0	126.615	269.415	344.701	473.253	228.275	430.338	653.155	790.417	590.289	552.183	919.756	451.129	618.303	507.826	646.034	556.049	499.464	560.82	554.789	161.944	65.424	115.685	317.013	140.64	205.556	71.9853	309.113	868.975
229	183.417	281.374	266.357	181.625	99.4694	329.195	249.447	95.3062	230.899	320.939	137.05	154.44	275.056	224.95	0	62.9082	0	86.1997	0	63.908	98.9898	42.2051	296.356	238.639	298.896	329.731	334.708	629.828	63.2333	0	106.189	95.8079	183.271	144.709	153.887	258.414	171.092	214.056	191.859	179.932	0	65.424	192.809	73.1568	0	0	143.971	154.557	422.745
[truncated: 18 more columns]

## Sheet: S4 TurboID vs CBFB-MYH11
TurboID_1	TurboID_2	TurboID_3	TurboID_4	TurboID_5	TurboID_6	TurboID_7	TurboID_8	TurboID_9	TurboID_10	TurboID_11	TurboID_12	TurboID_13	TurboID_14	TurboID_15	TurboID_16	TurboID_17	TurboID_18	TurboID_19	TurboID_20	TurboID_21	TurboID_22	TurboID23	CBFB::MYH11_	CBFB::MYH11_2	CBFB::MYH11_3	CBFB::MYH11_4	CBFB::MYH11_5	CBFB::MYH11_6	CBFB::MYH11_7	CBFB::MYH11_8	RUNX1::RUNX1T1_1	RUNX1::RUNX1T1_2	RUNX1::RUNX1T1_3	RUNX1::RUNX1T1_4	RUNX1::RUNX1T1_5	RUNX1::RUNX1T1_6	PML::RARA_1	PML::RARA_2	PML::RARA_3	PML::RARA_4	PML::RARA5	PML::RARA_6	PML::RARA_7	PML::RARA_8	PML::RARA_9	PML::RARA_10	PML::RARA_11	PML::RARA_12	NPM1_1
895.573	864.239	839.218	731.168	581.674	613.814	860.126	728.079	576.23	607.56	568.754	978.838	778.006	771.021	887.517	939.551	918.359	732.841	951.429	775.945	796.187	811.898	799.484	7517.31	7892.3	6800.48	6242.15	8456.94	6857.7	7405.6	5987.8	0	152.694	0	0	0	0	0	0	0	0	73.6606	176.084	96.0033	0	110.404	121.34	307.108	165.191	156.906
0	0	0	0	0	0	0	0	0	0	0	0	0	0	0	0	0	0	0	0	0	0	0	145.967	114.658	178.373	232.338	479.826	280.287	198.364	401.417	356.248	152.694	73.9112	564.116	591.051	545.849	0	0	113.11	88.5545	58.9284	44.021	57.602	57.4838	0	60.6701	0	103.244	0
42046	29718	26997.8	23615.2	34393.8	31918.3	18016.2	22189.8	36226.6	30140.9	28153.3	27983.2	28452.8	27009.1	26420.7	25230.4	23356.5	23565.4	23380	28989.3	22856	25238.4	22602.4	73470.1	55399	67425.1	41077.4	94045.9	55141.9	73086.2	50093.5	14724.9	17712.5	12934.5	11070.8	12744.5	9752.51	13912	11094.8	10773.7	13593.1	11608.9	11885.7	11942.8	9274.05	12680.7	9889.22	11136.7	9952.74	17547.3
229.634	392.836	232.124	93.3406	168.873	63.498	162.727	231.661	212.295	207.46	167.28	215.92	172.89	233.643	177.503	252.075	219.31	229.013	195.882	186.227	260.82	231.971	257.461	389.246	401.303	579.713	340.763	2309.16	1980.7	1719.16	1237.7	0	0	0	0	0	0	0	0	0	0	0	0	0	0	0	0	0	0	0
137.781	392.836	160.701	140.011	206.4	148.162	267.336	314.398	303.279	326.008	100.368	187.131	271.685	268.689	300.39	320.822	328.964	274.815	461.723	248.302	315.729	301.562	311.663	632.524	764.387	668.9	495.655	1619.41	1009.03	1410.59	752.656	118.749	114.521	110.867	246.801	73.8814	109.17	72.6477	75.2193	339.329	243.525	309.374	220.105	518.418	210.774	362.756	364.02	355.598	392.328	313.812
482.232	176.776	267.836	357.806	469.092	253.992	499.803	281.303	394.262	251.915	250.921	417.446	456.924	455.603	300.39	412.486	575.688	343.519	545.672	310.378	535.367	487.139	514.922	632.524	726.168	557.416	898.375	1469.47	1102.46	1212.23	1103.9	0	76.3471	73.9112	0	73.8814	0	0	0	0	44.2773	117.857	249.452	57.602	114.968	173.492	80.8934	226.29	82.5954	78.453
45.9268	0	35.7114	31.1135	0	63.498	0	0	0	29.6371	66.9122	43.184	0	0	40.9623	0	0	0	0	0	0	0	0	4306.03	3000.22	5462.68	1285.61	4468.38	2634.7	4253.81	1471.86	1583.32	1145.21	1219.54	2609.04	2548.91	2692.86	181.619	188.048	141.387	132.832	103.125	146.737	172.806	172.451	157.72	202.234	113.145	185.84	104.604
1079.28	1728.48	803.507	1073.42	1125.82	1291.13	848.503	992.834	1046.31	889.113	986.955	662.155	802.705	876.16	1092.33	595.813	781.291	664.137	881.471	527.642	878.551	672.716	785.934	2092.2	3210.43	2162.78	1425.01	1499.46	1924.64	1807.32	1170.8	1543.74	1488.77	1552.14	1092.97	997.399	727.799	1598.25	1466.78	1668.37	1859.64	2106.69	2245.07	2419.28	2222.71	1971.5	1901	1794.15	2002.94	1882.87
298.524	333.911	232.124	342.249	187.637	656.146	209.22	297.85	379.098	326.008	368.017	532.603	308.733	233.643	314.044	229.159	205.603	320.618	181.891	248.302	260.82	301.562	257.461	729.836	802.607	981.053	573.101	659.761	803.491	418.769	434.868	316.664	343.562	739.112	105.772	517.17	691.409	472.21	338.487	395.884	509.188	456.695	381.515	384.013	325.741	299.668	202.234	258.617	165.191	287.661
321.488	235.702	249.98	233.352	243.928	63.498	220.843	231.661	227.459	340.826	150.552	302.288	246.986	233.643	286.736	137.495	287.844	114.506	237.857	62.0756	329.457	115.985	325.214	608.196	420.413	1159.43	511.144	659.761	429.774	705.295	401.417	1899.99	1908.68	1810.82	1480.8	1440.69	1346.43	326.915	564.145	848.322	509.188	545.088	484.231	556.819	689.805	567.792	950.498	598.051	887.9	418.416
114.817	98.209	196.413	373.363	243.928	211.66	244.09	231.661	166.803	281.552	250.921	359.867	296.383	327.1	136.541	320.822	328.964	251.914	307.815	248.302	302.002	301.562	379.416	608.196	305.755	735.789	495.655	749.728	429.774	749.376	585.399	0	0	0	0	0	0	0	0	0	88.5545	176.785	293.473	0	38.3225	63.0881	40.4467	177.799	0	52.302
206.671	98.209	196.413	342.249	206.4	232.826	232.467	148.925	45.4918	29.6371	234.193	273.499	148.192	245.325	81.9246	114.579	95.948	114.506	83.9496	93.1134	178.456	92.7884	121.955	535.213	210.207	356.746	635.058	659.761	523.203	462.85	585.399	3720.81	3053.88	4656.41	2714.81	4174.3	5240.15	1816.19	2030.92	2573.24	1970.34	1900.44	2406.48	2016.07	3065.8	1608.75	2426.8	1551.7	2250.72	836.832
0	0	0	0	56.291	63.498	69.74	49.6417	0	0	50.1841	28.7893	0	35.0464	68.2705	91.6635	109.655	0	69.958	0	54.9094	92.7884	67.7529	510.885	592.4	1003.35	727.993	1619.41	952.977	793.457	970.09	1147.91	1259.73	2291.25	2326.98	1773.15	2328.96	726.477	564.145	791.767	686.298	279.91	381.515	364.812	651.483	362.756	505.584	355.598	557.519	78.453
45.9268	0	0	0	37.5273	0	0	0	0	0	0	0	0	0	0	0	0	0	0	0	0	0	0	754.164	955.484	535.12	573.101	329.88	411.088	220.405	183.983	0	0	0	0	0	0	290.591	451.316	339.329	287.802	279.91	205.431	192.007	191.613	236.58	364.02	193.963	351.03	0
114.817	58.9254	178.557	155.568	112.582	105.83	174.35	314.398	75.8197	207.46	100.368	762.918	197.589	210.278	54.6164	274.99	178.189	183.21	167.899	93.1134	205.91	92.7884	216.809	510.885	324.865	512.823	851.907	479.826	336.345	551.012	518.497	79.1661	381.735	73.9112	105.772	147.763	109.17	72.6477	150.439	0	199.248	279.91	249.452	134.405	0	63.0881	0	80.8178	82.5954	0
160.744	314.269	321.403	280.022	131.346	211.66	232.467	165.472	318.443	311.189	66.9122	302.288	197.589	245.325	177.503	114.579	274.137	206.111	209.874	155.189	260.82	115.985	203.259	291.934	802.607	691.196	418.209	269.902	541.889	484.89	250.885	237.498	114.521	110.867	0	147.763	72.7799	72.6477	0	0	132.832	58.9284	88.042	57.602	0	157.72	141.563	145.472	103.244	52.302
3651.18	2828.42	2321.24	2473.53	3677.68	4296.7	1708.63	2035.31	3093.44	2711.79	3178.33	2634.23	2803.29	2640.16	2225.62	0	2343.87	2198.52	2182.69	0	2168.92	2296.51	1924.18	14572.4	12268.4	15117.1	6923.68	15894.2	11585.2	13202.2	7994.88	2058.32	2710.32	1589.09	1022.46	1514.57	1491.99	0	1241.12	933.154	996.238	0	0	1459.25	0	0	910.051	1147.61	846.603	0
298.524	255.343	553.527	280.022	356.51	444.486	267.336	231.661	424.59	385.282	384.745	388.656	395.178	338.782	355.007	183.327	315.258	160.309	377.773	62.0756	425.548	208.774	406.518	535.213	649.729	1471.58	913.864	479.826	504.517	551.012	501.771	237.498	419.909	369.556	141.029	295.526	218.34	0	0	84.8322	287.802	559.82	689.662	307.21	249.096	520.476	283.127	743.523	330.381	183.057
298.524	216.06	232.124	124.454	168.873	190.494	104.61	49.6417	227.459	237.097	117.096	115.157	172.89	210.278	641.743	137.495	150.775	91.6051	209.874	93.1134	178.456	139.183	230.36	364.918	458.632	445.933	650.547	269.902	336.345	506.931	234.16	633.329	381.735	480.423	423.087	812.696	727.799	108.972	150.439	226.219	132.832	176.785	176.084	307.21	191.613	410.072	606.701	258.617	474.923	235.359
206.671	137.493	160.701	155.568	281.455	84.6639	174.35	215.114	106.148	103.73	184.008	100.763	135.842	175.232	150.195	160.411	164.482	160.309	139.916	0	123.546	139.183	121.955	316.262	324.865	312.153	247.827	449.837	298.973	286.526	434.868	0	152.694	73.9112	176.286	184.704	181.95	108.972	188.048	367.606	221.386	162.053	176.084	288.01	268.258	283.896	364.02	274.78	330.381	444.567
91.8537	255.343	124.99	46.6703	187.637	0	58.1166	66.189	45.4918	133.367	117.096	0	74.0958	93.457	54.6164	68.7476	54.8274	68.7038	41.9748	0	27.4547	0	27.1012	218.951	496.852	512.823	185.871	239.913	224.23	418.769	100.354	158.332	229.041	110.867	141.029	0	0	0	0	56.5548	66.4159	162.053	146.737	268.809	153.29	126.176	242.68	145.472	206.488	130.755
321.488	392.836	321.403	373.363	412.801	296.324	302.206	380.586	333.607	251.915	267.649	259.104	234.637	268.689	395.969	114.579	164.482	114.506	237.857	0	247.092	115.985	243.911	559.541	783.497	646.603	526.633	539.804	523.203	506.931	518.497	0	0	0	0	0	0	108.972	0	0	199.248	397.767	293.473	134.405	95.8063	268.124	80.8934	323.271	61.9465	0
114.817	137.493	124.99	155.568	168.873	0	104.61	115.831	106.148	59.2742	133.824	129.552	61.7465	58.4107	109.233	229.159	150.775	183.21	153.908	124.151	123.546	185.577	108.405	462.229	229.316	289.856	154.892	329.88	261.602	242.445	100.354	118.749	114.521	110.867	105.772	221.644	181.95	254.267	225.658	226.219	221.386	73.6606	88.042	153.605	95.8063	126.176	202.234	226.29	185.84	78.453
275.561	196.418	71.4228	435.59	187.637	169.328	430.063	248.209	106.148	251.915	217.465	273.499	148.192	292.053	559.818	68.7476	178.189	68.7038	125.924	62.0756	260.82	92.7884	243.911	291.934	191.097	423.636	495.655	419.848	467.146	440.809	786.108	0	114.521	0	176.286	0	72.7799	0	0	56.5548	88.5545	324.106	190.758	57.602	57.4838	220.808	0	210.126	61.9465	78.453
0	157.134	178.557	295.579	281.455	211.66	220.843	198.567	151.639	207.46	200.737	172.736	209.938	221.96	245.774	68.7476	205.603	91.6051	195.882	0	274.547	46.3942	257.461	389.246	363.084	624.306	511.144	329.88	560.575	396.728	485.045	197.915	305.388	554.334	317.315	406.348	582.239	944.42	338.487	593.825	996.238	1384.82	1628.78	748.826	670.644	1135.58	788.711	1357.74	805.305	313.812
390.378	274.985	571.383	855.623	469.092	867.805	406.816	347.492	485.246	340.826	150.552	892.47	358.13	443.921	464.239	160.411	315.258	137.408	251.849	0	411.821	69.5913	487.821	997.442	573.291	1872.92	635.058	989.641	784.805	1322.43	568.674	79.1661	190.868	443.467	0	258.585	0	0	0	169.664	287.802	456.695	337.494	249.609	306.58	205.036	182.01	193.963	227.137	104.604
114.817	0	124.99	77.7839	150.109	0	116.233	132.378	151.639	74.0927	133.824	158.341	61.7465	81.7749	150.195	91.6635	137.069	91.6051	97.9412	93.1134	109.819	92.7884	108.405	364.918	267.536	245.263	263.317	329.88	149.487	154.283	133.806	0	0	0	0	0	0	0	0	141.387	110.693	29.4642	73.3683	38.4013	0	47.316	0	48.4907	61.9465	0
459.268	333.911	678.517	544.487	450.328	253.992	348.7	430.228	106.148	103.73	468.385	575.787	419.876	397.192	150.195	160.411	191.896	229.013	125.924	0	178.456	69.5913	94.8541	681.18	382.194	222.967	449.187	1139.59	878.234	1278.35	685.753	4274.97	5191.6	5099.87	4548.19	3878.77	4657.91	726.477	1542	1470.43	1062.65	1266.96	1467.37	1516.85	2241.87	804.373	1860.55	1066.79	1548.66	1046.04
183.707	58.9254	214.268	186.681	243.928	63.498	174.35	165.472	106.148	74.0927	184.008	201.525	284.034	303.735	122.887	0	95.948	91.6051	125.924	0	96.0915	0	176.158	218.951	420.413	379.043	511.144	269.902	411.088	396.728	485.045	4314.55	4313.61	4323.81	3490.47	4506.77	4257.62	944.42	1617.22	1724.92	1416.87	1458.48	1305.96	1632.06	1992.77	1088.27	2305.46	1454.72	1982.29	679.926
91.8537	0	124.99	124.454	168.873	63.498	81.3633	82.7362	30.3279	29.6371	133.824	143.947	49.3972	58.4107	54.6164	91.6635	27.4137	45.8025	41.9748	0	54.9094	0	54.2023	218.951	114.658	156.077	154.892	209.924	205.544	220.405	133.806	0	114.521	184.778	105.772	110.822	254.73	0	0	84.8322	154.97	324.106	264.126	0	76.645	141.948	80.8934	258.617	61.9465	0
711.866	333.911	535.671	622.271	0	444.486	476.556	512.964	439.754	489.012	0	460.63	37.0479	23.3643	710.013	183.327	315.258	229.013	307.815	186.227	315.729	162.38	406.518	900.131	1108.36	1226.32	1022.29	839.696	672.69	727.335	568.674	158.332	267.215	0	0	295.526	0	254.267	0	197.942	354.218	324.106	0	288.01	0	283.896	141.563	193.963	185.84	0
91.8537	58.9254	107.134	140.011	206.4	0	81.3633	99.2834	30.3279	29.6371	133.824	43.184	123.493	128.503	27.3082	45.8317	82.2411	0	41.9748	0	82.3641	0	40.6518	194.623	133.768	156.077	294.295	209.924	242.916	132.243	234.16	79.1661	0	0	211.544	110.822	291.12	217.943	75.2193	113.11	88.5545	250.446	264.126	134.405	287.419	126.176	121.34	177.799	144.542	104.604
91.8537	0	374.97	295.579	281.455	84.6639	325.453	182.02	45.4918	74.0927	301.105	388.656	234.637	198.596	150.195	206.243	260.43	183.21	237.857	62.0756	302.002	139.183	257.461	267.606	343.974	289.856	387.23	389.859	579.261	506.931	501.771	8668.69	9543.39	8204.15	6663.62	8681.07	8005.79	1997.81	3309.65	3449.84	2147.45	1723.66	1980.95	1958.47	3314.9	1577.2	3235.74	1907.3	3035.38	810.681
[truncated: 18 more columns]

## Sheet: S5 TurboID vs CBFB
TurboID_1	TurboID_2	TurboID_3	TurboID_4	TurboID_5	TurboID_6	TurboID_7	TurboID_8	TurboID_9	TurboID_10	TurboID_11	TurboID_12	TurboID_13	TurboID_14	TurboID_15	TurboID_16	TurboID_17	TurboID_18	TurboID_19	TurboID_20	TurboID_21	TurboID_22	TurboID23	CBFB_1	CBFB_2	CBFB_3	CBFB_4	CBFB_5	CBFB_6	CBFB_7	CBFB_8	CBFB_9	CBFB_10	CBFB_11	CBFB_12	CBFB::MYH11_	CBFB::MYH11_2	CBFB::MYH11_3	CBFB::MYH11_4	CBFB::MYH11_5	CBFB::MYH11_6	CBFB::MYH11_7	CBFB::MYH11_8	mean TurboID	mean CBFB	log2fc	PValue	FDR	uniprot.id	gene
0	0	0	0	0	0	0	0	0	0	0	0	0	0	0	0	0	0	0	0	0	0	0	193.057	326.515	240.132	285.531	225.677	246.369	319.678	206.318	213.987	307.744	192.943	240.216	120.623	73.6509	0	0	298.782	216.03	0	272.035	0	249.847	Inf	4.14805e-241	8.72336e-238	Q64131	RUNX3
0	0	0	0	0	0	0	0	0	0	0	0	0	0	0	0	0	0	0	0	0	0	0	201.833	273.851	226.792	186.694	159.855	220.436	247.492	206.318	240.736	219.817	128.629	186.835	144.748	110.476	173.244	204.648	478.051	270.037	198.867	362.714	0	208.274	Inf	1.15096e-208	1.21023e-205	Q08775	RUNX2
713.964	632.915	901.543	751.918	880.901	615.324	797.861	617.207	607.769	573.567	926.32	708.495	668.565	734.521	728.435	343.054	630.247	341.962	644.305	380.92	518.6	461.189	530.133	1491.81	1737.9	1680.93	1240.96	1090.77	1050.31	1608.7	1727.91	1671.77	1340.89	1323.04	1241.12	482.492	441.905	519.732	382.01	1344.52	1242.17	1259.49	1057.91	639.553	1433.84	1.16475	5.89937e-24	4.13546e-21	A2BH40	ARID1A
272.986	228.553	517.552	341.781	282.553	249.975	350.28	252.494	155.476	253.437	499.919	334.925	388.199	397.865	199.732	121.078	206.042	201.154	223.029	108.834	277.391	188.668	235.615	912.635	674.096	947.188	636.954	564.193	635.373	732.165	962.815	1150.18	813.325	679.895	720.648	192.997	128.889	151.588	218.291	537.808	630.087	684.987	423.166	273.371	785.789	1.52328	1.66003e-21	8.72762e-19	E9Q4N7	ARID1B
83.9957	52.7429	133.562	205.069	249.311	76.9155	126.49	126.247	42.4025	80.0326	88.2209	90.1721	107.833	132.622	129.238	141.258	121.201	100.577	86.7334	108.834	108.544	104.816	82.4651	315.912	231.72	333.517	208.657	282.097	220.436	247.492	378.249	401.226	230.808	238.882	280.252	96.4985	73.6509	151.588	95.5024	179.269	288.04	198.867	166.244	112.143	280.771	1.32406	4.29802e-15	8.84244e-13	P58462	FOXP1
167.991	298.876	434.076	396.466	432.14	403.806	447.58	294.576	452.293	413.502	294.07	502.388	528.382	499.882	340.719	221.976	412.085	241.385	396.495	108.834	385.935	188.668	353.422	693.251	958.48	693.715	691.864	742.855	453.838	886.848	713.515	748.955	802.334	744.21	640.576	771.988	423.493	606.354	627.587	687.199	1152.16	751.276	695.201	357.198	730.87	1.03289	1.57032e-13	2.54029e-11	O09000	NCOA3
0	70.3239	150.257	164.055	116.345	115.373	97.3001	42.0823	84.805	106.71	88.2209	128.817	129.4	112.218	82.2426	60.539	145.442	40.2308	136.295	136.043	96.4838	41.9263	82.4651	342.238	473.974	280.154	406.333	263.29	181.535	515.609	343.863	320.981	395.671	266.445	240.216	0	73.6509	0	54.5728	209.147	324.045	198.867	166.244	96.8511	335.859	1.79402	1.90574e-13	2.8627e-11	Q08122	TLE3
188.99	87.9048	183.648	300.767	182.828	211.518	194.6	126.247	42.4025	26.6775	205.849	244.753	129.4	214.235	70.4937	100.898	84.8409	100.577	74.3429	81.6258	156.786	83.8526	106.027	333.463	389.712	440.242	340.441	404.339	324.17	299.053	318.073	481.471	362.699	441.013	387.015	530.742	202.54	346.488	559.371	657.32	504.07	464.024	528.957	139.098	376.808	1.43772	7.98109e-12	7.99249e-10	Q8CGN4	BCOR
41.9979	0	33.3905	27.3425	0	57.6866	0	0	0	26.6775	58.814	38.6452	0	0	35.2468	0	0	0	0	0	0	0	0	1553.23	2875.44	1480.82	1284.89	836.887	894.71	4537.36	1908.44	1885.76	1252.96	882.026	894.138	4270.06	2890.8	5305.6	1132.39	4451.85	2538.35	4264.6	1329.95	13.9044	1690.56	6.92581	1.7875e-11	1.5663e-09	Q08024	CBFB
41.9979	70.3239	183.648	109.37	99.7246	76.9155	184.87	84.1645	84.805	26.6775	73.5175	90.1721	140.183	122.42	176.234	141.258	84.8409	100.577	74.3429	81.6258	84.4233	104.816	82.4651	254.485	294.917	200.11	263.567	253.887	116.701	247.492	223.511	227.361	263.781	229.694	186.835	0	110.476	129.933	150.075	89.6346	126.017	132.578	151.131	100.842	230.195	1.19076	3.69172e-11	2.77274e-09	F8VPZ9	BICRA
0	0	0	0	49.8623	57.6866	58.3801	42.0823	0	0	44.1105	25.7635	0	30.605	58.7447	80.7187	96.9611	0	61.9524	0	48.2419	83.8526	58.9037	640.599	684.629	907.166	658.918	648.822	687.241	577.482	593.163	962.942	714.407	542.079	587.195	506.617	570.794	974.497	641.23	1613.42	918.127	795.469	876.558	34.6898	683.72	4.30082	3.20747e-10	2.04403e-08	Q03347	RUNX1
83.9957	158.229	300.514	355.452	382.278	269.204	389.2	490.96	226.147	253.437	396.994	399.334	301.933	367.26	399.464	141.258	339.364	241.385	359.324	108.834	422.117	104.816	353.422	561.621	621.432	627.012	604.008	648.822	518.672	659.98	593.163	655.336	538.553	597.205	587.195	72.3739	0	454.765	395.653	59.7564	108.015	198.867	423.166	297.605	601.083	1.01417	2.55827e-09	1.14469e-07	Q8R418	DICER1
0	0	83.4762	41.0137	49.8623	38.4578	184.87	98.192	0	0	88.2209	77.2904	43.1332	91.8151	23.4979	60.539	72.7208	40.2308	74.3429	0	84.4233	0	70.6844	465.093	305.45	506.946	241.603	338.516	246.369	319.678	464.215	494.845	373.69	477.764	360.324	0	0	0	204.648	268.904	288.04	176.771	423.166	53.164	382.874	2.84835	1.86609e-07	4.56325e-06	Q8BG87	TET3
0	0	233.733	314.438	166.208	115.373	175.14	56.1097	84.805	66.6939	147.035	206.108	172.533	173.428	187.983	60.539	181.802	60.3463	123.905	54.4172	253.27	41.9263	247.395	500.194	579.301	400.22	549.099	413.742	311.203	474.36	472.811	588.465	516.571	441.013	413.706	168.872	128.889	216.555	177.362	388.417	576.08	419.831	332.488	135.791	471.724	1.79656	3.70522e-07	8.56272e-06	Q3U3C9	GSE1
0	0	33.3905	0	0	38.4578	19.46	42.0823	0	0	29.407	0	32.3499	40.8067	23.4979	0	36.3604	0	24.781	0	0	0	47.1229	254.485	189.589	280.154	142.766	122.242	103.734	268.117	197.721	320.981	197.836	192.943	240.216	0	0	0	27.2864	119.513	72.0099	154.675	75.5653	15.9877	209.232	3.71007	1.40895e-06	2.57654e-05	Q8BRH4	KMT2C
251.987	175.81	66.781	382.795	166.208	153.831	360.01	210.411	98.9391	226.759	191.145	244.753	129.4	255.042	481.707	60.539	157.562	60.3463	111.514	54.4172	229.149	83.8526	212.053	386.115	484.506	346.858	461.243	376.129	298.237	433.112	369.652	468.097	318.735	413.45	427.051	289.495	184.127	411.454	436.582	418.295	450.062	441.927	710.314	189.783	398.599	1.07059	1.72495e-06	2.99798e-05	Q9JLC8	SACS
41.9979	52.7429	0	95.6987	66.4831	57.6866	184.87	98.192	56.5367	53.3551	88.2209	77.2904	86.2664	132.622	58.7447	121.078	157.562	140.808	123.905	108.834	96.4838	146.742	153.15	280.811	210.655	240.132	131.784	169.258	207.469	185.619	300.88	307.607	153.872	202.131	226.871	48.2492	0	0	177.362	0	0	0	120.905	95.6204	218.091	1.18954	1.87947e-06	3.18753e-05	Q80TG1	KANSL1
0	70.3239	100.171	136.712	116.345	76.9155	262.71	168.329	84.805	106.71	147.035	180.344	97.0497	153.025	117.489	141.258	157.562	60.3463	136.295	0	72.3628	104.816	141.369	438.767	200.122	493.605	142.766	300.903	363.071	237.18	412.635	534.968	175.854	294.009	387.015	0	73.6509	0	218.291	0	108.015	66.2891	226.696	114.434	331.741	1.53555	2.40742e-06	3.86473e-05	A2ABV5	MED14
104.995	70.3239	100.171	68.3562	83.1038	134.602	184.87	126.247	42.4025	173.404	102.924	128.817	118.616	102.017	129.238	60.539	157.562	60.3463	173.467	0	132.665	62.8894	176.711	245.709	358.113	213.451	219.639	225.677	207.469	288.741	232.107	173.865	219.817	192.943	200.18	241.246	349.842	216.555	354.723	149.391	252.035	198.867	120.905	108.446	231.476	1.09388	5.47494e-06	7.88616e-05	Q8K1H1	TDRD7
167.991	105.486	200.343	382.795	149.587	153.831	233.52	252.494	42.4025	120.049	176.442	154.581	129.4	142.823	117.489	60.539	109.081	100.577	86.7334	0	156.786	0	164.93	438.767	347.581	480.264	373.387	244.484	272.303	371.239	352.459	588.465	329.726	477.764	493.778	385.994	313.016	238.21	354.723	358.538	378.052	220.964	332.488	139.473	397.518	1.51103	8.65448e-06	0.000116669	O54972	CBFA2T3
41.9979	0	100.171	109.37	99.7246	57.6866	116.76	56.1097	0	26.6775	58.814	51.5269	86.2664	61.21	70.4937	60.539	109.081	80.4617	86.7334	54.4172	108.544	41.9263	129.588	236.934	168.524	173.429	153.748	188.064	116.701	175.307	189.124	200.613	164.863	156.192	186.835	48.2492	0	86.622	150.075	0	0	0	75.5653	69.9174	175.861	1.33071	1.20161e-05	0.000155987	O54833	CSNK2A2
0	0	200.343	273.425	182.828	307.662	301.63	140.274	70.6708	0	205.849	141.699	107.833	122.42	211.481	141.258	254.523	100.577	223.029	108.834	277.391	83.8526	259.176	649.375	579.301	453.583	461.243	517.177	285.27	629.043	584.567	655.336	461.617	468.577	427.051	168.872	239.365	173.244	368.366	239.026	432.06	441.927	438.279	161.511	514.345	1.6711	3.61154e-05	0.000410545	P97360	ETV6
83.9957	0	350.6	259.753	249.311	76.9155	272.44	154.302	42.4025	66.6939	264.663	347.807	204.883	173.428	129.238	181.617	230.283	160.923	210.638	54.4172	265.33	125.779	223.834	508.969	389.712	373.539	285.531	404.339	246.369	381.551	481.408	494.845	362.699	431.825	346.979	265.371	331.429	281.521	341.08	388.417	558.077	508.216	453.392	179.533	392.314	1.12776	5.9406e-05	0.000624705	Q69ZK6	JMJD1C
0	0	83.4762	41.0137	33.2415	0	87.5701	56.1097	0	0	29.407	25.7635	32.3499	30.605	46.9958	0	48.4805	0	24.781	0	24.1209	0	23.5615	245.709	126.393	133.407	87.8558	131.645	116.701	144.371	206.318	187.239	98.9179	156.192	160.144	48.2492	0	64.9665	95.5024	89.6346	54.0075	44.1927	136.018	25.5424	149.574	2.54989	9.32631e-05	0.000895581	Q505F1	NR2C1
146.993	158.229	100.171	191.397	182.828	153.831	165.41	196.384	42.4025	53.3551	220.552	90.1721	97.0497	142.823	199.732	60.539	84.8409	40.2308	37.1714	0	108.544	41.9263	94.2459	201.833	347.581	293.495	208.657	197.468	181.535	288.741	249.3	307.607	219.817	220.507	200.18	120.623	110.476	43.311	218.291	0	144.02	44.1927	196.47	113.427	243.06	1.09954	0.000115602	0.00107097	E9PY46	IFT140
167.991	158.229	400.686	546.849	432.14	346.12	437.85	294.576	240.281	213.42	367.587	360.689	452.899	459.075	434.711	141.258	436.325	140.808	470.838	0	397.996	41.9263	483.01	789.78	832.087	613.671	625.972	630.016	453.838	824.975	713.515	708.833	637.471	679.895	573.85	675.489	441.905	931.186	1036.88	478.051	360.05	839.662	559.184	322.838	673.659	1.06121	0.000161481	0.00135838	Q0KL02	TRIO
0	0	0	54.6849	49.8623	0	29.19	0	0	0	0	25.7635	32.3499	51.0084	46.9958	0	0	0	0	0	24.1209	0	23.5615	184.282	105.327	133.407	109.82	150.452	77.8008	154.683	232.107	147.116	87.927	110.253	146.799	0	0	0	0	89.6346	54.0075	44.1927	120.905	14.6755	136.664	3.21915	0.000202216	0.00162935	Q9DBY0	FOXP4
0	0	50.0857	0	49.8623	0	68.1101	42.0823	0	26.6775	0	51.5269	21.5666	40.8067	35.2468	40.3593	36.3604	0	74.3429	0	60.3024	0	35.3422	149.181	147.458	133.407	98.8378	112.839	103.734	103.122	171.931	254.11	98.9179	147.004	120.108	96.4985	0	0	54.5728	179.269	108.015	110.482	120.905	27.5075	136.721	2.31334	0.000308248	0.00224307	P70662	LDB1
104.995	35.1619	116.867	164.055	99.7246	76.9155	116.76	70.1371	0	53.3551	132.331	64.4087	129.4	122.42	58.7447	40.3593	84.8409	40.2308	123.905	0	96.4838	0	47.1229	210.608	168.524	253.473	153.748	178.661	155.602	175.307	249.3	294.232	153.872	229.694	160.144	96.4985	36.8254	0	109.146	119.513	72.0099	0	105.791	77.3138	198.597	1.36105	0.000349563	0.00244668	Q6ZQ88	KDM1A
41.9979	52.7429	283.819	191.397	232.691	288.433	252.98	210.411	98.9391	80.0326	147.035	386.452	237.233	295.849	234.979	181.617	157.562	221.27	136.295	0	217.089	0	247.395	570.397	568.768	386.88	395.351	329.113	233.403	587.794	386.846	548.342	417.653	385.887	360.324	217.122	92.0636	822.909	627.587	179.269	162.022	596.602	377.827	182.444	430.896	1.23989	0.000356562	0.00246101	P30999	CTNND1
0	0	83.4762	54.6849	199.449	38.4578	136.22	154.302	0	106.71	191.145	77.2904	53.9165	51.0084	434.711	0	36.3604	0	24.781	0	72.3628	0	23.5615	236.934	410.777	480.264	384.369	291.5	363.071	422.8	163.335	588.465	505.58	248.07	533.814	265.371	55.2382	86.622	177.362	89.6346	180.025	132.578	362.714	75.5842	385.748	2.3515	0.000384579	0.00259221	O35615	ZFPM1
167.991	35.1619	83.4762	246.082	33.2415	153.831	116.76	98.192	70.6708	26.6775	44.1105	77.2904	118.616	173.428	46.9958	0	60.6007	0	86.7334	0	60.3024	0	82.4651	394.89	168.524	240.132	120.802	253.887	155.602	309.366	404.039	441.349	65.9452	284.821	160.144	72.3739	0	0	122.789	119.513	126.017	243.06	166.244	77.5056	249.958	1.68932	0.000411025	0.00272677	Q3UGY8	ARFGEF3
41.9979	0	0	0	83.1038	0	68.1101	98.192	0	26.6775	29.407	51.5269	64.6998	71.4117	105.741	0	96.9611	0	61.9524	0	72.3628	0	82.4651	245.709	221.188	306.836	175.712	112.839	155.602	278.429	240.704	334.355	131.89	165.38	213.525	120.623	0	0	136.432	89.6346	0	0	120.905	41.5047	215.181	2.3742	0.000504816	0.00324657	Q5PRF0	HEATR5A
41.9979	52.7429	50.0857	41.0137	83.1038	134.602	97.3001	84.1645	98.9391	173.404	44.1105	38.6452	86.2664	81.6134	305.473	0	84.8409	0	99.1238	0	84.4233	0	47.1229	140.405	379.179	173.429	274.549	84.629	77.8008	494.985	85.9657	454.723	395.671	110.253	200.18	964.985	257.778	259.866	409.296	89.6346	0	88.3854	75.5653	75.1727	239.314	1.67062	0.000605281	0.0037897	P08032	SPTA1
0	52.7429	133.562	150.384	132.966	76.9155	204.33	84.1645	0	40.0163	161.738	51.5269	161.75	153.025	140.987	100.898	242.403	40.2308	185.857	81.6258	241.209	41.9263	259.176	315.912	252.786	213.451	252.585	263.29	181.535	319.678	309.476	347.729	186.845	303.197	266.907	0	0	108.277	231.934	0	0	66.2891	105.791	119.019	267.783	1.16987	0.000831707	0.00492699	Q7TPD0	INTS3
0	0	100.171	136.712	83.1038	0	126.49	56.1097	42.4025	26.6775	58.814	64.4087	86.2664	91.8151	93.9916	40.3593	72.7208	80.4617	74.3429	0	120.605	0	129.588	280.811	189.589	186.77	153.748	216.274	103.734	206.244	266.494	213.987	142.881	257.258	173.489	192.997	0	238.21	204.648	89.6346	36.005	154.675	120.905	64.567	199.273	1.62588	0.000897997	0.00517394	Q9CS74	ECD
83.9957	0	166.952	68.3562	49.8623	0	58.3801	112.219	70.6708	40.0163	88.2209	64.4087	75.4831	71.4117	46.9958	0	36.3604	0	49.5619	81.6258	48.2419	41.9263	35.3422	131.63	136.926	226.792	87.8558	122.242	129.668	164.995	111.755	213.987	120.9	128.629	186.835	48.2492	73.6509	43.311	95.5024	209.147	144.02	154.675	181.357	56.0883	146.851	1.38858	0.00104057	0.00591437	P47930	FOSL2
62.9968	70.3239	150.257	82.0274	83.1038	38.4578	184.87	56.1097	56.5367	53.3551	44.1105	128.817	237.233	173.428	70.4937	60.539	121.201	0	123.905	0	108.544	0	164.93	236.934	157.991	186.77	175.712	197.468	298.237	206.244	232.107	294.232	153.872	229.694	266.907	120.623	73.6509	129.933	341.08	0	54.0075	44.1927	332.488	90.0539	219.681	1.28655	0.00107487	0.00602786	Q9ESK9	RB1CC1
41.9979	0	133.562	68.3562	0	0	68.1101	70.1371	28.2683	0	0	103.054	43.1332	30.605	35.2468	60.539	84.8409	0	49.5619	0	108.544	0	94.2459	157.956	189.589	186.77	142.766	141.048	181.535	175.307	180.528	213.987	153.872	183.755	306.943	96.4985	55.2382	194.899	177.362	298.782	252.035	486.12	453.392	44.3566	184.505	2.05644	0.00108923	0.00607601	Q91VL9	ZBTB1
83.9957	52.7429	50.0857	54.6849	182.828	57.6866	107.03	112.219	84.805	40.0163	117.628	38.6452	97.0497	81.6134	0	0	60.6007	40.2308	37.1714	0	48.2419	62.8894	35.3422	157.956	179.057	133.407	98.8378	112.839	77.8008	206.244	197.721	147.116	131.89	156.192	160.144	168.872	147.302	0	68.216	239.026	216.03	44.1927	90.6784	62.8482	146.6	1.22195	0.00123911	0.00664756	O88907	PIAS1
0	35.1619	100.171	136.712	83.1038	230.747	204.33	56.1097	98.9391	93.3714	29.407	347.807	172.533	142.823	93.9916	141.258	169.682	40.2308	99.1238	0	180.907	62.8894	235.615	298.361	505.572	213.451	186.694	272.693	77.8008	453.736	180.528	320.981	175.854	275.633	266.907	168.872	165.715	389.799	368.366	89.6346	180.025	110.482	166.244	119.779	269.018	1.16733	0.00153562	0.00780052	Q6P6L0	FILIP1L
62.9968	70.3239	33.3905	41.0137	0	76.9155	77.8401	28.0548	42.4025	26.6775	88.2209	51.5269	118.616	91.8151	70.4937	0	24.2403	0	61.9524	0	0	62.8894	35.3422	78.978	168.524	106.725	208.657	103.435	142.635	164.995	137.545	120.368	131.89	101.066	106.763	0	0	43.311	27.2864	119.513	108.015	88.3854	120.905	46.2919	130.965	1.50035	0.00154166	0.00781229	Q9Z1N7	ARID3B
0	0	133.562	68.3562	83.1038	38.4578	155.68	56.1097	42.4025	66.6939	44.1105	399.334	86.2664	112.218	23.4979	0	24.2403	0	37.1714	0	72.3628	0	106.027	342.238	252.786	346.858	120.802	131.645	168.568	299.053	292.283	320.981	131.89	294.009	200.18	72.3739	92.0636	173.244	218.291	89.6346	216.03	287.253	302.261	67.3737	241.774	1.84341	0.00154983	0.00783483	Q925H1	TRPS1
41.9979	87.9048	66.781	41.0137	66.4831	153.831	145.95	70.1371	84.805	0	117.628	90.1721	53.9165	40.8067	35.2468	0	48.4805	0	61.9524	0	36.1814	104.816	0	201.833	157.991	173.429	131.784	141.048	90.7676	206.244	240.704	254.11	98.9179	192.943	146.799	96.4985	92.0636	0	109.146	179.269	252.035	110.482	120.905	58.6132	169.714	1.53381	0.00162575	0.0080921	Q8R3Y8	IRF2BP1
41.9979	87.9048	0	82.0274	49.8623	96.1444	116.76	28.0548	56.5367	53.3551	117.628	0	53.9165	71.4117	93.9916	0	36.3604	0	24.781	0	0	0	23.5615	149.181	273.851	120.066	164.73	169.258	90.7676	237.18	163.335	106.994	131.89	156.192	106.763	0	55.2382	0	27.2864	0	54.0075	0	60.4523	44.9693	155.851	1.79315	0.00234953	0.010812	Q8C3R1	BRAT1
104.995	175.81	100.171	136.712	232.691	153.831	126.49	168.329	70.6708	106.71	176.442	77.2904	140.183	132.622	129.238	40.3593	48.4805	0	61.9524	0	72.3628	0	94.2459	140.405	221.188	213.451	219.639	244.484	233.403	247.492	223.511	267.484	197.836	275.633	240.216	48.2492	73.6509	43.311	40.9296	59.7564	162.022	66.2891	166.244	102.156	227.062	1.15231	0.0027553	0.0121476	Q8BW70	USP38
83.9957	87.9048	0	27.3425	83.1038	0	38.92	70.1371	56.5367	66.6939	44.1105	38.6452	86.2664	81.6134	35.2468	0	36.3604	0	61.9524	0	48.2419	0	82.4651	122.855	94.7947	200.11	98.8378	103.435	103.734	185.619	94.5622	173.865	98.9179	119.441	146.799	0	36.8254	0	122.789	59.7564	36.005	0	45.3392	44.7625	128.581	1.52232	0.00305275	0.013237	Q3UMB9	WASHC4
62.9968	35.1619	133.562	191.397	265.932	96.1444	116.76	70.1371	98.9391	80.0326	235.256	90.1721	75.4831	214.235	164.485	60.539	60.6007	40.2308	74.3429	0	84.4233	0	70.6844	219.383	231.72	213.451	175.712	141.048	129.668	206.244	292.283	213.987	219.817	248.07	160.144	217.122	276.191	0	136.432	298.782	306.042	198.867	211.583	100.935	204.294	1.01721	0.00307095	0.0132885	Q3TCX3	KHDC4
125.994	123.067	83.4762	109.37	182.828	115.373	97.3001	70.1371	127.207	0	58.814	38.6452	129.4	142.823	117.489	80.7187	193.922	0	136.295	0	60.3024	0	58.9037	210.608	273.851	186.77	208.657	169.258	194.502	247.492	232.107	227.361	230.808	211.319	200.18	192.997	55.2382	0	81.8592	298.782	324.045	132.578	272.035	89.2203	216.076	1.2761	0.00319949	0.0137598	Q99NG0	RAD54L2
125.994	140.648	183.648	177.726	216.07	134.602	194.6	182.357	42.4025	53.3551	220.552	90.1721	183.316	183.63	82.2426	60.539	36.3604	60.3463	49.5619	0	60.3024	0	70.6844	280.811	126.393	320.176	153.748	244.484	155.602	195.931	275.09	334.355	109.909	266.445	280.252	96.4985	36.8254	64.9665	177.362	89.6346	126.017	44.1927	181.357	110.831	228.6	1.04446	0.00347287	0.0146934	Q9D787	PPIL2
41.9979	0	33.3905	41.0137	99.7246	57.6866	97.3001	56.1097	28.2683	0	102.924	90.1721	97.0497	61.21	58.7447	80.7187	72.7208	120.693	74.3429	0	108.544	104.816	94.2459	210.608	157.991	120.066	76.8738	131.645	129.668	123.746	163.335	160.49	109.909	128.629	133.453	96.4985	92.0636	86.622	81.8592	119.513	54.0075	110.482	105.791	66.1597	137.201	1.05227	0.00364459	0.0150437	Q62210	BIRC2
167.991	52.7429	200.343	164.055	216.07	57.6866	145.95	140.274	98.9391	66.6939	161.738	180.344	248.016	265.244	105.741	0	84.8409	80.4617	111.514	0	84.4233	0	153.15	315.912	242.253	320.176	274.549	206.871	285.27	268.117	257.897	361.103	186.845	174.568	253.561	217.122	405.08	368.143	450.226	268.904	396.055	397.734	438.279	121.14	262.26	1.11432	0.00429937	0.0173736	Q56A10	ZNF608
104.995	281.296	100.171	150.384	182.828	134.602	136.22	182.357	155.476	146.727	132.331	115.936	118.616	91.8151	211.481	40.3593	121.201	0	136.295	0	168.847	0	247.395	272.035	284.384	306.836	252.585	310.306	207.469	247.492	292.283	200.613	307.744	312.384	240.216	144.748	92.0636	108.277	286.507	59.7564	0	44.1927	120.905	128.667	269.529	1.0668	0.00487306	0.0188383	P26231	CTNNA1
0	0	0	0	49.8623	38.4578	116.76	154.302	42.4025	40.0163	73.5175	90.1721	86.2664	91.8151	117.489	80.7187	121.201	60.3463	123.905	0	132.665	0	94.2459	228.159	200.122	186.77	153.748	178.661	155.602	237.18	163.335	227.361	175.854	165.38	173.489	0	0	86.622	218.291	0	0	0	166.244	65.8323	187.138	1.50724	0.00515039	0.0196932	Q6PCN7	HLTF
83.9957	52.7429	183.648	218.74	199.449	173.06	165.41	42.0823	127.207	133.388	161.738	154.581	183.316	204.033	129.238	0	72.7208	0	49.5619	0	84.4233	0	70.6844	359.789	294.917	213.451	263.567	235.081	142.635	237.18	318.073	280.858	274.772	303.197	200.18	265.371	110.476	216.555	163.718	268.904	324.045	309.349	256.922	108.262	260.308	1.2657	0.00523678	0.019951	E9PYL2	PRR12
41.9979	52.7429	50.0857	68.3562	99.7246	115.373	97.3001	56.1097	127.207	213.42	73.5175	141.699	194.099	142.823	93.9916	0	84.8409	0	37.1714	0	120.605	41.9263	106.027	166.731	157.991	226.792	87.8558	178.661	142.635	175.307	223.511	213.987	109.909	229.694	226.871	120.623	36.8254	43.311	204.648	0	54.0075	88.3854	120.905	85.1747	178.329	1.06604	0.00543341	0.0205143	Q5KU39	VPS41
0	0	0	0	33.2415	0	0	0	56.5367	93.3714	44.1105	0	64.6998	30.605	117.489	0	0	0	37.1714	0	0	0	0	114.079	105.327	160.088	76.8738	122.242	90.7676	195.931	94.5622	160.49	98.9179	110.253	93.4174	72.3739	257.778	129.933	313.794	59.7564	144.02	44.1927	105.791	20.7489	118.579	2.51474	0.00714267	0.0255895	Q64339	ISG15
41.9979	0	83.4762	150.384	149.587	96.1444	194.6	70.1371	84.805	53.3551	147.035	154.581	129.4	112.218	82.2426	100.898	133.321	80.4617	148.686	0	144.726	0	164.93	254.485	210.655	240.132	197.676	235.081	90.7676	278.429	197.721	200.613	186.845	183.755	160.144	0	0	0	177.362	0	0	44.1927	120.905	100.999	203.025	1.00731	0.00725863	0.0258289	O08648	MAP3K4
251.987	70.3239	66.781	109.37	116.345	115.373	116.76	98.192	42.4025	0	147.035	0	75.4831	71.4117	58.7447	0	133.321	0	86.7334	0	60.3024	83.8526	47.1229	184.282	94.7947	320.176	109.82	150.452	194.502	164.995	180.528	280.858	131.89	156.192	306.943	144.748	110.476	0	122.789	149.391	90.0124	110.482	241.809	76.154	189.619	1.31611	0.00853102	0.0295078	Q99K74	MED24
0	70.3239	150.257	150.384	182.828	0	116.76	126.247	56.5367	66.6939	132.331	103.054	150.966	142.823	58.7447	0	121.201	0	123.905	0	120.605	0	129.588	254.485	189.589	253.473	175.712	159.855	259.336	175.307	300.88	307.607	208.827	294.009	253.561	120.623	92.0636	86.622	81.8592	298.782	414.057	441.927	272.035	87.0978	236.053	1.4384	0.00852158	0.0295078	P81270	ERG
83.9957	0	33.3905	27.3425	149.587	76.9155	68.1101	0	70.6708	120.049	117.628	51.5269	75.4831	112.218	187.983	0	48.4805	0	0	0	0	0	23.5615	201.833	284.384	253.473	109.82	159.855	77.8008	247.492	197.721	133.742	186.845	147.004	133.453	120.623	92.0636	86.622	177.362	119.513	90.0124	198.867	105.791	54.2149	177.785	1.71337	0.00851016	0.0295078	Q6VNB8	WDFY3
0	0	100.171	54.6849	116.345	0	136.22	70.1371	0	0	88.2209	90.1721	86.2664	81.6134	58.7447	0	36.3604	0	0	0	36.1814	0	58.9037	219.383	136.926	213.451	142.766	169.258	103.734	123.746	214.914	200.613	98.9179	183.755	173.489	48.2492	0	0	0	0	36.005	0	60.4523	44.0879	165.08	1.90471	0.00937913	0.0318482	Q9Z2U2	ZFP292
41.9979	52.7429	0	54.6849	116.345	38.4578	48.65	98.192	56.5367	66.6939	88.2209	25.7635	97.0497	102.017	93.9916	0	96.9611	0	86.7334	0	108.544	0	47.1229	114.079	136.926	146.747	120.802	94.0322	116.701	216.556	171.931	147.116	76.9361	156.192	93.4174	0	128.889	0	40.9296	0	36.005	0	105.791	57.422	132.62	1.20762	0.0112907	0.036756	Q6P1G0	HEATR6
0	0	0	0	33.2415	0	68.1101	84.1645	56.5367	40.0163	44.1105	64.4087	32.3499	0	93.9916	80.7187	72.7208	120.693	61.9524	108.834	84.4233	62.8894	94.2459	122.855	73.7292	120.066	76.8738	169.258	129.668	82.4975	154.738	106.994	142.881	147.004	240.216	0	0	0	204.648	0	36.005	0	181.357	52.3221	130.565	1.31928	0.0115444	0.0373506	Q9WTX6	CUL1
62.9968	0	150.257	27.3425	0	38.4578	77.8401	112.219	0	0	88.2209	38.6452	0	30.605	46.9958	0	36.3604	0	61.9524	0	72.3628	0	58.9037	210.608	73.7292	160.088	76.8738	150.452	116.701	82.4975	137.545	147.116	76.9361	147.004	146.799	72.3739	0	0	177.362	0	0	0	90.6784	39.2678	127.196	1.69563	0.0120901	0.0386994	Q5SVQ0	KAT7
0	0	83.4762	0	33.2415	57.6866	126.49	0	0	26.6775	58.814	0	64.6998	61.21	58.7447	0	60.6007	0	61.9524	0	36.1814	0	70.6844	52.652	115.86	133.407	131.784	131.645	155.602	103.122	77.3691	120.368	87.927	183.755	133.453	0	0	0	0	0	72.0099	0	0	34.8026	118.912	1.77263	0.012448	0.0396638	Q60611	SATB1
41.9979	52.7429	100.171	136.712	166.208	0	77.8401	84.1645	0	0	117.628	38.6452	75.4831	51.0084	82.2426	40.3593	36.3604	0	61.9524	0	36.1814	0	58.9037	175.507	179.057	120.066	164.73	122.242	77.8008	154.683	163.335	133.742	120.9	110.253	146.799	48.2492	165.715	108.277	95.5024	119.513	108.015	88.3854	90.6784	54.7218	139.093	1.34586	0.0125987	0.0399624	Q61846	MELK
62.9968	0	33.3905	95.6987	66.4831	0	58.3801	126.247	0	40.0163	44.1105	25.7635	75.4831	81.6134	70.4937	0	109.081	0	99.1238	0	120.605	0	117.807	210.608	136.926	133.407	120.802	103.435	168.568	123.746	120.352	160.49	109.909	137.817	213.525	96.4985	0	0	245.578	0	0	0	166.244	53.3606	144.965	1.44186	0.013665	0.0427005	Q9CZT4	POLR3E
125.994	158.229	133.562	95.6987	116.345	76.9155	155.68	140.274	113.073	133.388	132.331	128.817	118.616	81.6134	199.732	0	84.8409	0	86.7334	0	72.3628	0	47.1229	210.608	252.786	213.451	219.639	216.274	129.668	185.619	223.511	120.368	197.836	220.507	173.489	168.872	202.54	108.277	109.146	268.904	162.022	88.3854	136.018	95.71	196.98	1.04131	0.0153536	0.0468629	Q8C863	ITCH
293.985	210.972	150.257	0	182.828	57.6866	107.03	70.1371	141.342	173.404	147.035	154.581	237.233	183.63	223.23	60.539	206.042	0	210.638	0	241.209	0	200.272	324.687	347.581	413.561	241.603	291.5	246.369	247.492	318.073	454.723	230.808	174.568	293.597	410.119	331.429	151.588	300.15	239.026	162.022	176.771	211.583	141.394	298.714	1.07905	0.0161063	0.048319	Q64096	MCF2L

## Sheet: S6 CBFB-MYH11 vs CBFB
CBFB::MYH11_	CBFB::MYH11_2	CBFB::MYH11_3	CBFB::MYH11_4	CBFB::MYH11_5	CBFB::MYH11_6	CBFB::MYH11_7	CBFB::MYH11_8	CBFB_1	CBFB_2	CBFB_3	CBFB_4	CBFB_5	CBFB_6	CBFB_7	CBFB_8	CBFB_9	CBFB_10	CBFB_11	CBFB_12	mean CBFB::MYH11	mean CBFB	log2fc	PValue	FDR	uniprot.id	gene
743.055	920.669	516.019	500.939	320.553	389.854	216.964	164.74	21.0619	17.4476	26.5802	55.2074	37.6586	38.7408	20.5634	0	53.2988	76.8815	0	26.372	471.599	31.151	-3.92021	2.29e-11	8.42e-10	Q922M3	KCTD10
7406.58	7604.73	6557.74	5456.18	8217.82	6503.47	7290	5361.54	810.883	741.524	651.214	717.696	734.343	981.433	740.282	698.743	692.885	702.917	714.485	804.347	6799.76	749.229	-3.182	3.86e-250	8.21e-247	Q9JMH9	MYO18A
14357.7	11821.4	14577.5	6051.89	15444.8	10986.8	12996.2	7158.7	1748.14	1317.3	1528.36	1910.18	1374.54	1743.34	1511.41	1244.1	1252.52	1691.39	1419.81	1358.16	11674.4	1508.27	-2.95238	7.7e-90	4.09e-87	O08638	MYH11
383.512	386.681	559.02	297.856	2243.87	1878.39	1692.32	1108.25	179.026	113.41	159.481	209.788	141.22	154.963	123.38	85.2125	106.598	131.797	109.921	197.79	1068.74	142.716	-2.90469	3.76e-17	2.85e-15	Q91WK0	LRRFIP2
623.208	736.535	645.023	433.245	1573.62	956.914	1388.57	673.936	136.902	174.476	146.191	242.913	197.708	219.531	113.099	204.51	119.922	241.628	155.721	145.046	878.882	174.804	-2.32993	1.77e-24	2.52e-22	Q3THE2	MYL12B
215.726	478.748	494.518	162.467	233.13	212.648	412.232	89.8581	63.1857	43.6191	106.321	55.2074	47.0733	90.3952	71.9718	93.7338	53.2988	43.9323	27.4802	39.5581	287.416	61.3147	-2.22883	6.3e-11	2.09e-09	Q9QYG0	NDRG2
10330.9	7181.22	8535.81	4169.98	12035.3	7761.63	9112.5	4238.31	0	1779.66	1980.22	2318.71	1977.08	2079.09	2148.87	1738.34	1892.11	2350.38	1786.21	1911.97	7920.7	1830.22	-2.11361	0.000114814	0.000773181	Q61879	MYH10
503.36	313.028	494.518	744.64	466.259	318.971	542.411	464.267	147.433	174.476	186.061	88.3318	141.22	103.309	113.099	170.425	133.247	98.8477	229.002	145.046	480.932	144.208	-1.73768	6.67e-15	4.1e-13	Q8R4U7	LUZP1
72388	53380.4	65018.3	35905.2	91386.8	52293.6	71945.4	44854.2	21514.7	14647.3	19443.4	24180.8	17021.7	21901.5	18887.5	14912.2	17282.1	23404.9	15553.8	18328.6	60896.5	18923.2	-1.6862	4.16e-30	8.06e-28	Q8VDD5	MYH9
719.086	773.362	946.034	500.939	641.106	761.987	412.232	389.385	273.805	226.819	146.191	198.747	216.537	219.531	215.915	238.595	226.52	241.628	174.041	131.86	643.017	209.182	-1.62009	3.91e-18	3.96e-16	Q7TN29	SMAP2
359.543	497.161	473.017	176.006	553.683	744.266	672.589	119.811	126.371	52.3429	79.7405	198.747	122.39	142.05	246.761	93.7338	213.195	230.645	109.921	171.418	449.51	148.943	-1.59359	3.59e-06	4.18e-05	Q03173	ENAH
982.751	552.402	1806.07	555.095	961.66	744.266	1301.79	509.196	516.017	200.648	212.641	419.576	263.61	258.272	442.113	76.6913	239.845	428.34	338.922	329.65	926.653	310.527	-1.57731	1.64e-07	2.66e-06	O54931	AKAP2
599.238	405.094	1118.04	446.784	641.106	407.574	694.286	359.433	168.495	104.686	186.061	264.995	207.122	245.358	185.07	93.7338	253.169	219.661	183.201	237.348	583.944	195.742	-1.57688	3.49e-11	1.22e-09	P12399	CTLA2A
191.756	533.988	150.505	176.006	378.836	265.809	2516.79	149.764	126.371	122.133	186.061	187.705	216.537	245.358	123.38	161.904	146.572	329.492	201.521	171.418	545.431	184.871	-1.56088	0.00130771	0.00574958	P05064	ALDOA
599.238	294.614	709.526	433.245	728.53	407.574	737.679	524.173	189.557	235.543	212.641	187.705	169.464	258.272	195.352	213.031	213.195	153.763	201.521	145.046	554.322	197.924	-1.48578	7.35e-16	5.22e-14	Q3UMT1	PPP1R12C
1941.53	1730.86	2902.6	947.723	1894.18	1754.34	2473.39	943.511	673.981	654.286	611.344	618.323	659.026	671.507	740.282	536.839	639.586	648.001	696.165	672.487	1823.52	651.819	-1.48418	2.01e-18	2.13e-16	Q8BGD9	EIF4B
263.665	423.508	430.015	108.311	407.977	478.457	1236.7	239.622	168.495	69.7905	132.901	253.954	188.293	167.877	185.07	119.298	133.247	296.543	128.241	118.674	448.531	163.532	-1.45564	4.5e-05	0.000347875	P21107	TPM3
191.756	589.228	172.006	162.467	262.271	318.971	585.804	134.787	73.7167	78.5143	66.4504	143.539	178.878	103.309	82.2535	153.383	53.2988	164.746	137.401	105.488	302.161	111.748	-1.43507	3.35e-05	0.000274994	P09411	PGK1
479.391	754.949	623.522	392.628	786.812	602.501	585.804	284.551	200.088	165.752	146.191	320.203	216.537	245.358	236.479	178.946	106.598	373.425	219.841	145.046	563.77	212.872	-1.40512	2.17e-09	5.31e-08	Q9CPU0	GLO1
311.604	331.441	516.019	257.239	437.118	354.413	455.625	314.504	84.2476	139.581	186.061	176.664	131.805	180.79	102.817	110.776	146.572	120.814	146.561	250.534	372.245	148.102	-1.32966	1.22e-09	3.09e-08	Q3UHX2	PDAP1
239.695	1086.39	494.518	568.634	116.565	443.016	173.571	194.693	252.743	95.962	132.901	287.078	122.39	154.963	267.324	144.861	119.922	197.695	91.6006	118.674	414.635	165.51	-1.32493	0.000570074	0.0029022	Q9WVL2	STAT2
239.695	313.028	258.009	148.928	145.706	230.368	282.054	119.811	126.371	87.2382	106.321	77.2903	65.9026	90.3952	102.817	59.6488	119.922	76.8815	73.2805	79.1161	217.2	88.7654	-1.29095	1.85e-07	2.92e-06	Q9ET26	RNF114
263.665	110.48	258.009	162.467	262.271	141.765	260.357	89.8581	73.7167	95.962	66.4504	88.3318	84.7319	90.3952	51.4084	93.7338	93.2729	54.9154	109.921	52.7441	193.609	79.6319	-1.28173	6.56e-06	6.98e-05	Q9D7S9	CHMP5
455.421	220.961	279.51	135.389	320.553	248.089	238.661	89.8581	157.964	113.41	79.7405	99.3733	141.22	64.568	123.38	102.255	66.6235	98.8477	119.081	65.9301	248.555	102.699	-1.27514	1.62e-05	0.000152797	P07091	S100A4
958.781	1031.15	817.029	622.789	1602.77	1027.8	1128.21	778.771	421.238	375.124	345.542	463.742	480.147	426.149	380.423	511.275	333.118	417.357	403.043	382.395	995.912	411.629	-1.27467	3.03e-17	2.48e-15	O54824	IL16
623.208	699.709	537.519	785.256	1427.92	1045.52	1193.3	988.44	336.991	383.848	505.023	408.535	338.927	322.84	390.704	374.935	399.741	384.408	329.762	356.023	912.609	377.645	-1.27297	1.05e-12	4.98e-11	Q99KW3	TRIOBP
287.634	773.362	666.524	365.55	262.271	513.898	477.322	224.645	273.805	113.41	212.641	231.871	122.39	142.05	226.197	85.2125	159.896	285.56	192.361	171.418	446.401	184.734	-1.27289	6.64e-06	7.03e-05	Q60780	GAS7
647.177	368.268	430.015	270.778	582.824	318.971	347.143	239.622	147.433	183.2	106.321	187.705	178.878	232.445	164.507	161.904	146.572	197.695	137.401	184.604	400.6	169.055	-1.24467	2.4e-09	5.68e-08	P19426	NELFE
575.269	478.748	494.518	379.089	262.271	407.574	347.143	269.574	210.619	148.305	146.191	209.788	178.878	167.877	174.789	85.2125	159.896	263.594	192.361	145.046	401.773	173.546	-1.21106	7.53e-09	1.62e-07	P97821	CTSC
215.726	110.48	150.505	135.389	203.988	194.927	216.964	119.811	52.6548	87.2382	53.1603	33.1244	56.4879	116.222	41.1268	59.6488	106.598	76.8815	82.4406	118.674	168.474	73.6881	-1.19302	0.000115993	0.000778653	Q571K4	TAB3
311.604	276.201	688.025	230.161	349.694	318.971	499.018	134.787	252.743	148.305	39.8702	198.747	197.708	116.222	185.07	136.34	106.598	230.645	174.041	65.9301	351.058	154.352	-1.18549	0.000658563	0.00328972	Q6PIU9	Q6PIU9
2061.38	3093.45	2085.58	1245.58	1457.06	1825.22	1779.11	1048.35	905.662	628.115	717.664	927.484	781.416	955.606	863.662	622.051	866.106	878.646	751.125	817.533	1824.46	809.589	-1.17221	5.95e-12	2.48e-10	P70677	CASP3
1030.69	1307.35	1247.04	649.867	1282.21	1275.89	1431.96	763.794	631.857	427.467	398.702	585.198	498.977	619.853	544.93	477.19	359.767	527.188	476.323	461.511	1123.6	500.747	-1.16598	2.9e-14	1.7e-12	Q62419	SH3GL1
143.817	92.0669	258.009	135.389	611.965	637.943	759.375	284.551	179.026	139.581	199.351	220.83	169.464	116.222	164.507	127.819	133.247	230.645	137.401	158.232	365.39	164.694	-1.14965	0.002008	0.00809284	Q80UY2	KCMF1
431.452	257.787	559.02	270.778	349.694	265.809	455.625	179.716	242.212	122.133	106.321	253.954	160.049	38.7408	185.07	136.34	106.598	241.628	174.041	118.674	346.235	157.147	-1.13964	0.000302219	0.00172419	Q9D8S3	ARFGAP3
431.452	313.028	387.014	324.934	466.259	478.457	368.839	329.48	157.964	148.305	199.351	154.581	235.366	142.05	164.507	144.861	199.871	241.628	164.881	158.232	387.433	175.966	-1.13865	2.93e-12	1.3e-10	Q9ES74	NEK7
1366.26	1086.39	2429.59	1245.58	1777.61	1382.21	2755.45	1258.01	895.131	811.315	531.603	850.194	894.392	490.717	956.197	758.391	639.586	922.578	806.085	553.813	1662.64	759.167	-1.13099	1.23e-08	2.46e-07	Q8K4L3	SVIL
143.817	533.988	129.005	257.239	203.988	425.295	260.357	299.527	94.7786	122.133	132.901	110.415	141.22	284.099	71.9718	144.861	106.598	120.814	100.761	118.674	281.652	129.102	-1.1254	0.000464254	0.00243934	Q8BVQ5	PPME1
1126.57	975.909	2085.58	622.789	1136.51	779.708	1540.45	614.031	484.424	427.467	558.183	585.198	527.22	542.371	503.803	468.669	586.287	527.188	448.843	501.069	1110.19	513.393	-1.11267	2.96e-08	5.38e-07	Q9D5V6	SYAP1
1701.84	1601.96	1419.05	1326.81	990.801	1506.25	1063.13	838.676	600.264	671.734	385.412	673.53	790.831	671.507	565.493	630.573	479.689	637.018	650.364	501.069	1306.06	604.79	-1.11072	8.14e-12	3.29e-10	Q3TN34	MICALL2
383.512	276.201	623.522	230.161	262.271	248.089	520.714	164.74	147.433	157.029	146.191	143.539	160.049	219.531	185.07	161.904	146.572	164.746	119.081	131.86	338.651	156.917	-1.1098	6.08e-06	6.57e-05	Q9DAZ9	ZFYVE19
623.208	699.709	645.023	419.706	728.53	496.178	564.107	494.22	305.398	261.714	318.962	309.161	254.196	309.926	277.606	281.201	186.546	263.594	229.002	276.906	583.835	272.851	-1.09745	3.9e-15	2.51e-13	Q9D1J1	NECAP2
2612.68	2872.49	3741.13	1881.91	2972.4	2817.58	2625.27	1512.61	1569.11	1011.96	996.756	1501.64	1120.34	1291.36	1480.56	852.125	1212.55	1482.71	1053.41	1279.04	2629.51	1237.63	-1.08721	8.21e-12	3.29e-10	O35601	FYB1
1246.42	865.429	1311.55	961.262	1194.79	850.59	1388.57	913.558	505.486	540.877	571.473	463.742	536.635	464.889	472.958	460.148	572.962	494.238	604.564	540.627	1091.52	519.05	-1.07239	1.53e-18	1.72e-16	Q9DBR7	PPP1R12A
359.543	257.787	236.509	230.161	320.553	141.765	151.875	119.811	94.7786	122.133	119.611	121.456	103.561	142.05	71.9718	42.6063	106.598	153.763	109.921	118.674	227.251	108.927	-1.06092	0.000201881	0.00125249	Q8CJ19	MICAL3
263.665	276.201	215.008	189.545	291.412	301.251	216.964	104.835	84.2476	113.41	132.901	110.415	141.22	129.136	71.9718	102.255	173.221	76.8815	109.921	92.3021	232.36	111.49	-1.05945	3.18e-05	0.000266778	Q62393	TPD52
790.994	1104.8	731.026	473.862	903.377	1134.12	715.982	643.983	463.362	340.229	358.832	463.742	376.586	400.321	390.704	323.808	306.468	483.255	348.082	421.953	812.269	389.779	-1.0593	5.81e-11	1.96e-09	Q6PGH2	JPT2
814.964	497.161	1032.04	392.628	611.965	248.089	542.411	269.574	242.212	235.543	279.092	298.12	291.854	271.186	246.761	298.244	266.494	274.577	247.322	224.162	551.104	264.63	-1.05834	8.98e-06	9.14e-05	Q3TC93	HS1BP3
167.787	239.374	193.507	108.311	233.13	230.368	238.661	149.764	63.1857	104.686	146.191	77.2903	84.7319	129.136	51.4084	76.6913	146.572	43.9323	73.2805	131.86	195.113	94.0804	-1.05234	0.000702613	0.00346945	P53996	CNBP
958.781	994.323	408.515	500.939	1165.65	1346.77	781.072	778.771	389.645	453.638	451.863	353.327	470.733	426.149	339.296	451.626	453.04	384.408	448.843	408.767	866.852	419.278	-1.04788	2.22e-07	3.44e-06	Q8BT07	CEP55
2061.38	2467.39	3031.61	1232.04	2214.73	1966.99	2495.09	1467.68	1032.03	881.105	1049.92	1015.82	1129.76	1420.5	935.634	860.646	892.755	1120.27	961.806	988.951	2117.11	1024.1	-1.04774	5.04e-12	2.14e-10	Q3UZ39	LRRFIP1
503.36	736.535	752.527	704.023	466.259	513.898	303.75	599.054	273.805	305.334	212.641	253.954	301.269	335.754	215.915	289.723	319.793	186.712	329.762	303.278	572.426	277.328	-1.04549	1.72e-07	2.77e-06	Q61510	TRIM25
719.086	644.469	1161.04	500.939	582.824	691.104	1063.13	539.149	347.521	340.229	239.221	507.908	348.342	413.235	411.268	349.371	253.169	417.357	384.723	290.092	737.717	358.536	-1.04095	4.77e-08	8.6e-07	Q9EPJ9	ARFGAP1
2301.07	2541.05	1870.57	1313.27	2039.88	2427.73	2191.34	1497.64	853.007	776.42	956.886	1170.4	1026.2	1304.27	832.817	715.785	866.106	1109.29	1025.93	1173.56	2022.82	984.222	-1.03931	4.16e-12	1.81e-10	Q99MR8	MCCC1
575.269	718.122	838.53	460.323	786.812	886.031	889.554	599.054	315.929	314.057	305.672	331.244	386.001	426.149	359.859	315.286	293.143	373.425	412.203	382.395	719.212	351.28	-1.03379	5.69e-13	2.81e-11	Q5SXY1	SPECC1
143.817	313.028	172.006	81.2334	174.847	141.765	151.875	119.811	84.2476	69.7905	66.4504	88.3318	84.7319	103.309	61.6901	59.6488	106.598	87.8646	64.1204	79.1161	162.298	79.6582	-1.02675	0.000154311	0.00100114	Q8BUM3	PTPN7
287.634	810.189	924.533	852.951	58.2824	372.133	412.232	239.622	305.398	165.752	159.481	375.41	178.878	245.358	329.014	161.904	239.845	351.458	174.041	250.534	494.697	244.756	-1.0152	0.00976836	0.0291953	Q9QY24	ZBP1
167.787	55.2402	43.0015	54.1556	58.2824	53.1619	43.3929	44.9291	73.7167	165.752	106.321	132.498	141.22	103.309	82.2535	153.383	119.922	208.678	128.241	145.046	64.9938	130.028	1.00045	7.47e-05	0.000528074	Q9CW03	SMC3
311.604	73.6535	344.012	595.712	262.271	212.648	325.446	494.22	652.919	837.486	465.153	706.655	781.416	490.717	575.775	622.051	612.936	724.883	842.726	725.231	327.446	669.829	1.03254	5.17e-06	5.73e-05	Q80TP3	UBR5
71.9086	0	64.5023	121.85	87.4236	70.8825	130.179	194.693	231.681	165.752	212.641	209.788	197.708	180.79	113.099	213.031	146.572	230.645	201.521	184.604	92.6798	190.653	1.04062	0.00568076	0.0190373	Q922B6	TRAF7
95.8781	92.0669	86.0031	230.161	87.4236	212.648	195.268	149.764	315.929	392.572	358.832	198.747	291.854	180.79	236.479	315.286	386.416	230.645	329.762	316.464	143.652	296.148	1.04375	1.1e-06	1.45e-05	Q64701	RBL1
95.8781	0	43.0015	189.545	58.2824	53.1619	43.3929	89.8581	94.7786	200.648	146.191	143.539	160.049	116.222	133.662	136.34	186.546	131.797	164.881	158.232	71.6399	147.74	1.04423	0.0107283	0.0314028	Q80SY5	PRPF38B
215.726	220.961	107.504	148.928	145.706	159.486	216.964	134.787	389.645	296.61	385.412	375.41	329.513	400.321	390.704	340.85	319.793	340.475	293.122	316.464	168.758	348.193	1.04494	2.33e-17	2.07e-15	P35821	PTPN1
191.756	73.6535	0	94.7723	291.412	70.8825	43.3929	149.764	305.398	261.714	199.351	176.664	216.537	167.877	287.887	238.595	213.195	208.678	293.122	290.092	114.454	238.259	1.05776	0.00891306	0.0271345	Q6DFV1	NCAPG2
0	110.48	129.005	148.928	87.4236	124.044	130.179	149.764	294.867	252.991	199.351	264.995	254.196	116.222	246.761	221.553	226.52	263.594	229.002	184.604	109.978	229.555	1.06162	0.00267126	0.0102607	F8VPZ9	BICRA
191.756	92.0669	129.005	176.006	0	141.765	173.571	179.716	231.681	340.229	358.832	231.871	273.025	180.79	267.324	281.201	333.118	241.628	311.442	342.837	135.486	282.831	1.0618	0.00312479	0.0116454	Q60960	KPNA1
119.848	55.2402	86.0031	121.85	0	70.8825	65.0893	89.8581	147.433	157.029	279.092	143.539	112.976	90.3952	164.507	144.861	239.845	142.78	119.081	171.418	76.0964	159.413	1.06687	0.00481909	0.0167566	Q9D2N9	VPS33A
71.9086	73.6535	172.006	216.622	0	35.4413	65.0893	119.811	210.619	287.886	186.061	132.498	273.025	180.79	164.507	272.68	173.221	153.763	201.521	145.046	94.3165	198.468	1.07333	0.0107831	0.0315199	Q8C092	TAF5
191.756	147.307	193.507	311.395	174.847	0	216.964	269.574	410.707	444.915	358.832	331.244	442.489	348.667	452.394	502.754	373.092	329.492	403.043	369.209	188.169	397.236	1.07797	0.00318569	0.0118516	Q5SQX6	CYFIP2
359.543	294.614	258.009	663.406	262.271	389.854	412.232	629.007	737.167	828.762	823.985	872.277	875.563	748.989	987.042	937.338	1039.33	746.849	861.046	923.021	408.617	865.114	1.08214	2.47e-11	8.9e-10	Q8C547	HEATR5B
47.9391	73.6535	129.005	135.389	87.4236	70.8825	108.482	134.787	189.557	226.819	239.221	220.83	207.122	219.531	174.789	213.031	226.52	164.746	256.482	171.418	98.4452	209.172	1.0873	2.47e-09	5.77e-08	Q80W00	PPP1R10
119.848	55.2402	43.0015	54.1556	145.706	124.044	0	89.8581	221.15	95.962	93.0306	264.995	188.293	142.05	246.761	127.819	106.598	285.56	109.921	131.86	78.9817	167.833	1.08744	0.00796825	0.0248264	P35441	THBS1
71.9086	92.0669	322.512	270.778	58.2824	0	65.0893	119.811	431.769	340.229	239.221	331.244	225.952	219.531	339.296	272.68	173.221	219.661	247.322	171.418	125.056	267.629	1.09766	0.0130208	0.0364865	Q9D620	RAB11FIP1
95.8781	92.0669	43.0015	176.006	116.565	194.927	65.0893	74.8818	305.398	287.886	93.0306	220.83	301.269	129.136	339.296	264.159	159.896	252.611	283.962	118.674	107.302	229.679	1.09794	6.2e-05	0.000448783	Q3U2P1	SEC24A
191.756	128.894	150.505	216.622	524.542	620.222	672.589	419.338	673.981	907.277	943.596	640.406	564.879	632.766	730	954.38	1145.92	812.747	677.845	712.045	365.559	782.987	1.09889	5.69e-06	6.21e-05	E9Q4N7	ARID1B
119.848	36.8268	43.0015	203.084	0	53.1619	86.7857	119.811	157.964	165.752	225.931	88.3318	178.878	142.05	174.789	221.553	213.195	109.831	229.002	224.162	82.8147	177.62	1.10083	0.0109708	0.0318387	Q5KU39	VPS41
95.8781	55.2402	86.0031	67.6945	87.4236	106.324	65.0893	74.8818	168.495	183.2	146.191	154.581	169.464	129.136	236.479	187.468	159.896	142.78	192.361	184.604	79.8168	171.221	1.1011	1.35e-12	6.09e-11	Q9D2Q3	PAAT
191.756	147.307	215.008	189.545	116.565	177.206	282.054	224.645	494.955	427.467	345.542	375.41	376.586	374.494	472.958	434.584	359.767	384.408	467.163	461.511	193.011	414.57	1.10294	2.06e-17	1.91e-15	Q5F2E7	NUFIP2
215.726	36.8268	107.504	284.317	145.706	53.1619	151.875	269.574	221.15	348.953	398.702	165.622	329.513	387.408	308.451	323.808	466.365	241.628	421.363	501.069	158.086	342.836	1.11681	0.000124449	0.00083018	Q8R480	NUP85
47.9391	165.72	107.504	135.389	0	106.324	65.0893	149.764	389.645	122.133	252.512	386.452	112.976	154.963	329.014	127.819	159.896	263.594	109.921	131.86	97.2161	211.732	1.12297	0.0108605	0.0316157	P62305	SNRPE
263.665	184.134	107.504	676.945	262.271	230.368	238.661	688.912	421.238	741.524	837.275	541.032	715.513	852.297	544.93	715.785	972.703	593.086	787.765	949.393	331.557	722.712	1.12416	3.06e-05	0.000259151	Q9Z0W3	NUP160
263.665	257.787	0	203.084	87.4236	230.368	43.3929	134.787	221.15	436.191	279.092	353.327	395.415	180.79	359.859	460.148	346.442	263.594	384.723	316.464	152.563	333.1	1.12654	0.00762472	0.0239059	Q924C1	XPO5
167.787	110.48	107.504	243.7	145.706	177.206	173.571	239.622	347.521	314.057	345.542	430.618	433.074	361.581	421.549	323.808	306.468	340.475	366.402	487.883	170.697	373.248	1.1287	3.16e-13	1.68e-11	B9EJ80	PDZD8
143.817	55.2402	0	243.7	116.565	88.6031	43.3929	194.693	189.557	252.991	199.351	220.83	273.025	245.358	195.352	255.638	186.546	252.611	265.642	369.209	110.751	242.176	1.12873	0.00730677	0.0231726	Q8C263	SKA3
215.726	147.307	215.008	230.161	0	70.8825	43.3929	164.74	263.274	235.543	385.412	231.871	254.196	374.494	246.761	230.074	426.391	252.611	283.962	382.395	135.902	297.249	1.1291	0.00622769	0.0205148	Q61263	SOAT1
119.848	276.201	64.5023	94.7723	87.4236	106.324	65.0893	104.835	168.495	340.229	186.061	309.161	310.683	258.272	195.352	332.329	199.871	263.594	274.802	210.976	114.874	254.152	1.14564	6.07e-07	8.44e-06	Q9JK30	ORC3
95.8781	110.48	236.509	176.006	58.2824	88.6031	130.179	284.551	263.274	453.638	292.382	198.747	395.415	232.445	287.887	443.105	439.715	263.594	329.762	329.65	147.561	327.468	1.15004	2.58e-06	3.08e-05	Q8K4P0	WDR33
119.848	110.48	43.0015	216.622	0	141.765	43.3929	194.693	347.521	200.648	292.382	209.788	197.708	180.79	287.887	247.116	306.468	219.661	219.841	197.79	108.725	242.3	1.15611	0.00653266	0.0211275	E9PY46	IFT140
1054.66	515.575	1247.04	595.712	1661.05	744.266	1041.43	1317.92	2306.28	1168.99	2751.05	3433.9	2014.74	2828.08	2004.93	2820.53	2118.63	2767.73	1529.73	1885.6	1022.21	2302.52	1.17152	3.1e-10	8.91e-09	Q6ZWR6	SYNE1
95.8781	36.8268	64.5023	176.006	87.4236	124.044	43.3929	179.716	126.371	279.162	318.962	154.581	244.781	154.963	195.352	272.68	333.118	109.831	265.642	276.906	100.974	227.696	1.17313	6.5e-05	0.000465854	Q9D787	PPIL2
47.9391	0	64.5023	94.7723	87.4236	53.1619	43.3929	134.787	126.371	244.267	132.901	88.3318	131.805	116.222	143.944	204.51	186.546	98.8477	155.721	158.232	65.7474	148.975	1.18006	0.00299246	0.0112309	Q505F1	NR2C1
71.9086	92.0669	236.509	176.006	145.706	230.368	86.7857	209.669	347.521	279.162	292.382	364.369	348.342	297.013	400.986	374.935	399.741	472.272	366.402	356.023	156.127	358.262	1.19829	5.79e-10	1.56e-08	Q3UHA3	SPG11
263.665	55.2402	86.0031	176.006	87.4236	177.206	130.179	359.433	410.707	235.543	478.443	386.452	291.854	361.581	421.549	161.904	586.287	505.221	247.322	527.441	166.894	384.525	1.20414	2.61e-05	0.000228871	O35615	ZFPM1
191.756	202.547	365.513	406.167	174.847	301.251	303.75	629.007	663.45	732.8	850.565	618.323	800.245	813.557	627.183	698.743	799.482	626.035	842.726	896.649	321.855	747.48	1.21562	1.33e-10	4.04e-09	Q7TMY8	HUWE1
215.726	165.72	172.006	135.389	145.706	159.486	130.179	89.8581	431.769	375.124	265.802	386.452	395.415	309.926	380.423	383.456	293.143	373.425	384.723	250.534	151.759	352.516	1.21591	1.23e-19	1.54e-17	Q9QYE6	GOLGA5
239.695	128.894	107.504	297.856	116.565	35.4413	86.7857	194.693	389.645	261.714	544.893	353.327	301.269	348.667	318.732	272.68	413.066	340.475	274.802	395.581	150.929	351.238	1.21858	2.4e-06	2.91e-05	Q3TZZ7	ESYT2
167.787	147.307	86.0031	230.161	87.4236	88.6031	0	104.835	242.212	244.267	358.832	209.788	254.196	232.445	226.197	281.201	293.143	252.611	293.122	303.278	114.015	265.941	1.22188	0.00119509	0.00533157	Q5DU37	ZFYVE26
47.9391	55.2402	0	67.6945	87.4236	53.1619	0	74.8818	63.1857	104.686	106.321	110.415	131.805	167.877	82.2535	119.298	93.2729	109.831	119.081	145.046	48.2926	112.756	1.22333	0.0156497	0.0423159	Q9D0M0	EXOSC7
167.787	184.134	258.009	94.7723	0	88.6031	108.482	104.835	368.583	209.372	292.382	320.203	178.878	374.494	349.577	144.861	306.468	494.238	174.041	329.65	125.828	295.229	1.23038	0.00200632	0.00809284	Q8K558	TREML1
71.9086	55.2402	0	148.928	87.4236	88.6031	65.0893	284.551	221.15	226.819	265.802	154.581	188.293	271.186	257.042	238.595	306.468	186.712	256.482	250.534	100.218	235.305	1.23139	0.00367418	0.0132519	Q80YQ2	MED23
71.9086	55.2402	0	54.1556	87.4236	53.1619	0	44.9291	136.902	130.857	106.321	121.456	75.3172	90.3952	123.38	102.255	106.598	76.8815	109.921	118.674	45.8524	108.247	1.23925	0.0111965	0.0321539	Q60865	CAPRIN1
263.665	110.48	129.005	284.317	87.4236	177.206	65.0893	224.645	358.052	375.124	385.412	331.244	414.245	322.84	380.423	391.978	493.014	329.492	512.963	461.511	167.729	396.358	1.24067	2.03e-08	3.82e-07	Q8BH74	NUP107
167.787	0	150.505	270.778	174.847	88.6031	151.875	269.574	358.052	357.676	465.153	309.161	338.927	361.581	359.859	417.541	399.741	384.408	348.082	461.511	159.246	380.141	1.25528	0.000969028	0.00448281	O08550	KMT2B
71.9086	92.0669	0	54.1556	145.706	70.8825	43.3929	89.8581	126.371	200.648	212.641	121.456	131.805	180.79	102.817	238.595	253.169	98.8477	192.361	184.604	70.9963	170.342	1.26262	0.00117356	0.00524649	O88379	BAZ1A
167.787	36.8268	86.0031	311.395	116.565	35.4413	195.268	224.645	336.991	410.019	465.153	309.161	329.513	335.754	246.761	374.935	386.416	329.492	338.922	369.209	146.741	352.694	1.26514	1.56e-05	0.000149765	Q60520	SIN3A
239.695	73.6535	107.504	270.778	320.553	177.206	43.3929	284.551	368.583	488.534	478.443	287.078	546.05	374.494	349.577	562.403	453.04	472.272	485.483	606.557	189.667	456.043	1.2657	1.8e-06	2.26e-05	A2AL36	CNTRL
335.573	276.201	430.015	311.395	145.706	177.206	238.661	374.409	737.167	584.496	624.634	772.903	772.001	736.075	750.563	605.009	572.962	768.815	714.485	672.487	286.146	692.633	1.27534	1.73e-17	1.67e-15	Q60790	RASA3
71.9086	220.961	64.5023	121.85	58.2824	177.206	108.482	194.693	263.274	383.848	265.802	287.078	386.001	271.186	349.577	391.978	239.845	296.543	283.962	276.906	127.236	308	1.27543	1.57e-08	3.06e-07	Q6P5F9	XPO1
0	36.8268	129.005	108.311	58.2824	88.6031	108.482	104.835	179.026	270.438	305.672	198.747	160.049	129.136	143.944	195.989	226.52	208.678	146.561	145.046	79.2931	192.484	1.27947	0.000934227	0.00435019	P49446	PTPRE
191.756	313.028	172.006	338.473	174.847	212.648	173.571	299.527	442.3	471.086	584.764	507.908	555.464	710.248	596.338	528.318	586.287	549.154	604.564	712.045	234.482	570.706	1.28327	2.53e-17	2.16e-15	P62814	ATP6V1B2
95.8781	36.8268	129.005	162.467	116.565	35.4413	65.0893	254.598	221.15	261.714	172.771	276.037	320.098	413.235	185.07	238.595	173.221	318.509	366.402	329.65	111.984	273.038	1.28581	1.51e-05	0.000146159	Q9D8E6	RPL4
119.848	92.0669	129.005	284.317	145.706	159.486	108.482	329.48	315.929	549.6	478.443	342.286	433.074	439.062	287.887	443.105	466.365	362.441	549.604	382.395	171.049	420.849	1.2989	5.09e-09	1.14e-07	Q9WUU9	MCM3AP
47.9391	92.0669	0	135.389	87.4236	88.6031	86.7857	119.811	115.84	226.819	172.771	165.622	254.196	245.358	143.944	195.989	199.871	186.712	283.962	250.534	82.2523	203.468	1.30668	0.000548073	0.00279688	Q14B71	CDCA2
95.8781	128.894	107.504	257.239	233.13	88.6031	108.482	119.811	221.15	392.572	411.993	276.037	329.513	258.272	339.296	366.414	399.741	395.391	430.523	408.767	142.443	352.472	1.30713	8.24e-11	2.66e-09	O70133	DHX9
119.848	92.0669	129.005	189.545	87.4236	70.8825	65.0893	119.811	326.46	252.991	239.221	253.954	235.366	322.84	339.296	298.244	293.143	296.543	229.002	158.232	109.209	270.441	1.30823	1.15e-11	4.36e-10	Q8BX90	FNDC3A
71.9086	55.2402	215.008	81.2334	0	35.4413	65.0893	74.8818	115.84	157.029	159.481	276.037	254.196	193.704	133.662	127.819	173.221	219.661	192.361	237.348	74.8503	186.697	1.31862	0.00127765	0.00564073	Q80WJ7	MTDH
143.817	92.0669	0	121.85	116.565	106.324	0	119.811	242.212	252.991	239.221	198.747	207.122	167.877	226.197	272.68	199.871	197.695	219.841	197.79	87.5542	218.52	1.31952	0.0112306	0.0322084	Q8K368	FANCI
119.848	128.894	129.005	121.85	116.565	194.927	130.179	179.716	431.769	340.229	358.832	441.659	376.586	322.84	339.296	323.808	279.819	395.391	293.122	303.278	140.123	350.552	1.32294	1.56e-24	2.37e-22	Q3UHC2	LRRK1
71.9086	128.894	129.005	108.311	87.4236	35.4413	43.3929	134.787	179.026	183.2	305.672	253.954	197.708	258.272	205.634	221.553	279.819	274.577	192.361	250.534	92.3954	233.526	1.33769	1.66e-09	4.1e-08	Q9D4H2	GCC1
143.817	92.0669	107.504	284.317	58.2824	0	43.3929	119.811	284.336	270.438	305.672	253.954	310.683	206.618	246.761	289.723	199.871	307.526	311.442	237.348	106.149	268.698	1.33989	0.00155453	0.00657031	P26231	CTNNA1
47.9391	36.8268	64.5023	148.928	0	88.6031	151.875	239.622	147.433	287.886	305.672	187.705	207.122	245.358	185.07	272.68	279.819	274.577	247.322	316.464	97.287	246.426	1.34083	0.00230094	0.00907037	Q91X20	ASH2L
191.756	73.6535	86.0031	135.389	116.565	106.324	108.482	59.9054	221.15	331.505	252.512	209.788	301.269	142.05	267.324	332.329	359.767	362.441	329.762	237.348	109.76	278.937	1.34559	3.33e-11	1.18e-09	Q8K310	MATR3
71.9086	36.8268	86.0031	81.2334	0	106.324	86.7857	104.835	168.495	165.752	172.771	198.747	207.122	167.877	185.07	170.425	199.871	175.729	229.002	158.232	71.7395	183.258	1.35304	0.000128905	0.000851894	P55096	ABCD3
119.848	55.2402	129.005	257.239	0	0	86.7857	194.693	231.681	383.848	292.382	198.747	301.269	245.358	226.197	255.638	279.819	197.695	338.922	290.092	105.351	270.137	1.35849	0.0184944	0.048468	Q91YR7	PRPF6
239.695	165.72	1182.54	893.568	0	124.044	585.804	494.22	1432.21	1011.96	903.725	1302.89	1299.22	1071.83	1326.34	860.646	1265.85	1241.09	1300.73	1173.56	460.699	1182.5	1.35995	0.00628183	0.0205765	Q9Z329	ITPR2
167.787	147.307	172.006	243.7	0	194.927	0	164.74	379.114	427.467	252.512	430.618	404.83	271.186	380.423	434.584	346.442	296.543	348.082	250.534	136.308	351.861	1.36813	0.013684	0.0379654	Q3UM29	COG7
359.543	128.894	279.51	324.934	116.565	141.765	173.571	119.811	610.795	427.467	491.733	529.991	489.562	477.803	575.775	511.275	586.287	604.069	549.604	580.185	205.574	536.212	1.38315	2.24e-13	1.22e-11	Q9ESE1	LRBA
119.848	73.6535	43.0015	162.467	116.565	88.6031	0	59.9054	231.681	130.857	212.641	220.83	207.122	193.704	308.451	136.34	279.819	208.678	210.681	263.72	83.0054	217.044	1.38671	0.000378489	0.00205991	Q08642	PADI2
95.8781	55.2402	150.505	216.622	0	53.1619	0	194.693	242.212	270.438	199.351	264.995	310.683	154.963	236.479	255.638	239.845	252.611	302.282	276.906	95.7626	250.534	1.38747	0.016419	0.0440046	Q8C0S1	DIS3L
95.8781	147.307	0	108.311	87.4236	124.044	43.3929	194.693	210.619	270.438	252.512	242.913	329.513	284.099	174.789	340.85	213.195	241.628	357.242	237.348	100.131	262.929	1.39278	0.000415488	0.0022104	Q1HFZ0	NSUN2
239.695	92.0669	301.011	379.089	203.988	141.765	195.268	494.22	516.017	645.562	611.344	585.198	687.27	529.457	668.31	681.7	732.859	669.967	934.326	804.347	255.888	672.196	1.39337	3.69e-10	1.03e-08	Q4U2R1	HERC2
47.9391	73.6535	43.0015	81.2334	0	53.1619	0	74.8818	63.1857	148.305	106.321	121.456	178.878	167.877	82.2535	144.861	79.9482	142.78	164.881	79.1161	46.7339	123.322	1.39989	0.00899159	0.0273344	Q99JF8	PSIP1
95.8781	55.2402	43.0015	67.6945	0	53.1619	43.3929	59.9054	189.557	122.133	146.191	121.456	112.976	116.222	164.507	127.819	146.572	109.831	128.241	171.418	52.2843	138.077	1.40102	6.77e-05	0.000482162	Q3TFD2	LPCAT1
0	73.6535	0	54.1556	203.988	318.971	195.268	164.74	473.893	340.229	279.092	408.535	263.61	180.79	514.084	340.85	319.793	395.391	265.642	237.348	126.347	334.938	1.4065	0.0163395	0.0440046	Q08122	TLE3
143.817	257.787	64.5023	230.161	145.706	159.486	0	269.574	442.3	497.257	451.863	242.913	480.147	374.494	359.859	511.275	479.689	274.577	494.643	514.255	158.879	426.939	1.4261	0.000581141	0.00294445	Q8K389	CDK5RAP2
167.787	73.6535	107.504	121.85	87.4236	53.1619	108.482	119.811	315.929	331.505	292.382	287.078	273.025	284.099	267.324	272.68	226.52	296.543	274.802	263.72	104.959	282.134	1.42655	1.09e-18	1.29e-16	Q6NVF4	HELB
431.452	478.748	236.509	230.161	641.106	602.501	564.107	524.173	895.131	1282.4	1089.79	1302.89	1525.17	1678.77	668.31	1261.15	1026	1142.24	1584.69	1542.76	463.595	1249.94	1.43093	6.74e-15	4.1e-13	E9PVX6	MKI67
167.787	36.8268	258.009	297.856	0	53.1619	151.875	194.693	410.707	532.153	292.382	309.161	404.83	284.099	452.394	349.371	346.442	472.272	430.523	421.953	145.026	392.191	1.43524	0.001342	0.00586495	Q6PNC0	DMXL1
47.9391	0	43.0015	121.85	58.2824	53.1619	0	164.74	147.433	165.752	252.512	99.3733	160.049	116.222	205.634	195.989	226.52	109.831	155.721	171.418	61.1219	167.205	1.45185	0.0120091	0.034074	Q2TBA3	MALT1
0	0	86.0031	243.7	58.2824	53.1619	151.875	149.764	326.46	340.229	265.802	309.161	291.854	180.79	329.014	247.116	173.221	252.611	219.841	131.86	92.8483	255.663	1.4613	0.0132604	0.0370047	Q8CDA1	INPP5F
95.8781	36.8268	0	81.2334	203.988	106.324	0	59.9054	136.902	200.648	132.901	165.622	225.952	167.877	277.606	247.116	159.896	241.628	229.002	237.348	73.0195	201.875	1.46711	0.00766967	0.0239663	Q9ERK4	CSE1L
47.9391	73.6535	43.0015	40.6167	58.2824	159.486	65.0893	164.74	221.15	139.581	212.641	220.83	244.781	232.445	246.761	221.553	266.494	197.695	274.802	237.348	81.601	226.34	1.47183	8.85e-09	1.81e-07	Q8BW70	USP38
119.848	73.6535	64.5023	257.239	87.4236	88.6031	65.0893	224.645	273.805	505.981	252.512	231.871	395.415	271.186	246.761	460.148	319.793	241.628	448.843	448.325	122.626	341.355	1.47702	1.28e-07	2.12e-06	Q62388	ATM
143.817	294.614	43.0015	379.089	145.706	336.692	43.3929	254.598	421.238	671.734	624.634	441.659	621.367	671.507	370.141	570.924	612.936	483.255	650.364	738.417	205.114	573.181	1.48257	2.32e-06	2.84e-05	Q7TPV4	MYBBP1A
71.9086	0	451.516	392.628	58.2824	106.324	195.268	419.338	621.326	558.324	624.634	607.281	649.611	516.544	658.028	587.966	652.911	538.171	595.404	580.185	211.908	599.199	1.4996	0.0018472	0.00755933	Q8R418	DICER1
167.787	110.48	107.504	257.239	87.4236	70.8825	65.0893	149.764	400.176	383.848	385.412	397.493	301.269	297.013	400.986	383.456	386.416	362.441	293.122	369.209	127.021	363.403	1.5165	5.06e-13	2.56e-11	Q9EPU4	CPSF1
143.817	110.48	215.008	176.006	116.565	88.6031	86.7857	149.764	410.707	392.572	345.542	430.618	451.903	361.581	462.676	426.063	346.442	318.509	458.003	382.395	135.879	398.918	1.55377	1.36e-23	1.81e-21	Q99K01	PDXDC1
119.848	55.2402	86.0031	148.928	0	53.1619	0	44.9291	242.212	209.372	159.481	209.788	188.293	103.309	267.324	161.904	159.896	109.831	256.482	171.418	63.5137	186.609	1.55488	0.00553854	0.0187377	Q80V94	AP4E1
71.9086	92.0669	0	176.006	0	53.1619	43.3929	104.835	147.433	252.991	212.641	154.581	244.781	180.79	123.38	213.031	253.169	76.8815	265.642	263.72	67.6713	199.087	1.55678	0.00771544	0.024074	P48754	BRCA1
71.9086	55.2402	129.005	67.6945	174.847	53.1619	0	89.8581	252.743	226.819	212.641	242.913	225.952	284.099	236.479	178.946	199.871	296.543	229.002	250.534	80.2144	236.378	1.55917	2.19e-05	0.000195567	Q8R2M2	DNTTIP2
95.8781	36.8268	0	108.311	116.565	70.8825	0	104.835	168.495	209.372	252.512	154.581	178.878	154.963	174.789	247.116	293.143	153.763	229.002	158.232	66.6622	197.904	1.56986	0.0038432	0.0137041	Q6ZQ88	KDM1A
95.8781	165.72	107.504	67.6945	116.565	177.206	173.571	44.9291	473.893	340.229	279.092	408.535	329.513	193.704	452.394	400.499	319.793	351.458	412.203	303.278	118.634	355.383	1.58286	2.95e-14	1.7e-12	Q3U9G9	LBR
119.848	55.2402	387.014	541.556	87.4236	70.8825	303.75	374.409	789.822	793.867	411.993	607.281	969.709	723.161	791.69	647.615	799.482	669.967	1035.09	738.417	242.515	748.174	1.6253	1.61e-06	2.08e-05	P70227	ITPR3
119.848	128.894	86.0031	135.389	116.565	177.206	130.179	74.8818	389.645	322.781	425.283	342.286	357.757	335.754	411.268	349.371	373.092	406.374	393.883	382.395	121.121	374.157	1.6272	4.01e-35	8.53e-33	Q921M4	GOLGA2
335.573	515.575	193.507	338.473	407.977	425.295	238.661	778.771	1853.45	724.077	956.886	2672.04	1110.93	748.989	1778.73	962.901	719.534	2064.82	879.366	527.441	404.229	1249.93	1.6286	2.12e-08	3.96e-07	P31725	S100A9
0	36.8268	86.0031	135.389	0	35.4413	86.7857	89.8581	157.964	157.029	212.641	99.3733	160.049	219.531	215.915	213.031	213.195	131.797	183.201	224.162	58.788	182.324	1.63291	0.00362722	0.0131048	B2RXC1	TRAPPC11
71.9086	36.8268	0	94.7723	0	53.1619	0	89.8581	115.84	174.476	146.191	99.3733	169.464	167.877	61.6901	170.425	186.546	76.8815	109.921	158.232	43.316	136.41	1.65498	0.0179113	0.0472894	Q99L90	MCRS1
167.787	128.894	150.505	460.323	174.847	230.368	325.446	374.409	663.45	837.486	757.535	739.779	781.416	723.161	730	835.083	812.807	779.798	1053.41	883.463	251.572	799.782	1.66863	5.93e-16	4.35e-14	Q8CJF7	AHCTF1
143.817	0	172.006	338.473	58.2824	0	108.482	194.693	547.61	366.4	491.733	485.825	320.098	387.408	411.268	315.286	466.365	406.374	348.082	303.278	126.969	404.144	1.67039	0.00538059	0.0184082	Q8R1F1	NIBAN2
0	36.8268	0	121.85	58.2824	106.324	65.0893	89.8581	115.84	200.648	225.931	143.539	169.464	219.531	154.225	170.425	226.52	175.729	247.322	263.72	59.7788	192.741	1.68896	0.00223661	0.00888815	Q8VCB1	NDC1
95.8781	147.307	0	94.7723	116.565	177.206	108.482	74.8818	315.929	87.2382	385.412	463.742	207.122	374.494	370.141	93.7338	359.767	483.255	192.361	619.743	101.887	329.412	1.69293	0.000189269	0.00119161	Q8R1Z9	RNF121
119.848	239.374	86.0031	460.323	87.4236	212.648	130.179	464.267	842.476	593.219	677.794	883.318	800.245	748.989	822.535	596.488	666.235	867.663	668.684	606.557	225.008	731.184	1.70026	2.27e-09	5.48e-08	Q9DBG7	SRPRA
191.756	92.0669	86.0031	162.467	58.2824	70.8825	65.0893	104.835	284.336	375.124	385.412	298.12	357.757	335.754	205.634	306.765	359.767	362.441	348.082	487.883	103.923	342.256	1.71957	2.39e-15	1.64e-13	Q8K224	NAT10
47.9391	0	0	40.6167	87.4236	0	130.179	119.811	126.371	244.267	225.931	99.3733	150.634	180.79	143.944	221.553	199.871	131.797	201.521	184.604	53.2461	175.888	1.72391	0.0130309	0.0364865	Q61103	DPF2
119.848	0	129.005	203.084	0	35.4413	65.0893	194.693	336.991	331.505	239.221	253.954	282.44	258.272	329.014	340.85	306.468	351.458	293.122	382.395	93.3949	308.807	1.72529	0.00334951	0.0123531	Q99LC9	PEX6
47.9391	36.8268	64.5023	81.2334	0	0	86.7857	0	147.433	148.305	146.191	66.2489	94.1465	90.3952	195.352	144.861	173.221	120.814	128.241	118.674	39.6609	131.157	1.7255	0.00965252	0.0288897	Q69ZJ7	RIC1
71.9086	55.2402	107.504	94.7723	0	70.8825	65.0893	44.9291	284.336	165.752	132.901	198.747	235.366	167.877	246.761	213.031	226.52	241.628	219.841	210.976	63.7907	211.978	1.7325	1.14e-06	1.49e-05	Q61409	PDE3B
191.756	110.48	0	270.778	116.565	159.486	43.3929	374.409	336.991	575.772	624.634	364.369	508.391	594.025	503.803	587.966	679.56	373.425	586.244	606.557	158.358	528.478	1.73865	0.000176643	0.00112882	Q6ZQH8	NUP188
191.756	202.547	193.507	148.928	203.988	88.6031	151.875	299.527	663.45	444.915	717.664	806.028	564.879	826.47	627.183	519.796	532.988	648.001	558.764	593.371	185.092	625.292	1.75629	2.23e-26	3.64e-24	P11835	ITGB2
0	36.8268	0	121.85	58.2824	35.4413	0	44.9291	94.7786	122.133	199.351	99.3733	103.561	103.309	185.07	93.7338	173.221	98.8477	119.081	145.046	37.1662	128.126	1.78549	0.0102181	0.0301582	Q3UMB9	WASHC4
95.8781	147.307	64.5023	162.467	87.4236	88.6031	0	74.8818	189.557	287.886	292.382	309.161	348.342	400.321	174.789	272.68	346.442	329.492	393.883	395.581	90.1329	311.71	1.79008	4.16e-06	4.74e-05	Q9Z277	BAZ1B
71.9086	55.2402	258.009	230.161	0	70.8825	282.054	239.622	442.3	427.467	571.473	563.115	517.806	658.593	431.831	545.36	506.339	538.171	522.123	632.929	150.985	529.792	1.81103	5.22e-05	0.000398161	Q4FZC9	SYNE3
71.9086	0	86.0031	216.622	58.2824	70.8825	0	119.811	336.991	218.095	332.252	242.913	273.025	309.926	359.859	255.638	333.118	252.611	247.322	263.72	77.9387	285.456	1.87285	0.00107291	0.00489948	Q8BG67	EFR3A
71.9086	110.48	43.0015	40.6167	0	70.8825	0	29.9527	189.557	235.543	172.771	165.622	141.22	116.222	174.789	178.946	173.221	142.78	219.841	131.86	45.8553	170.198	1.89205	0.000411166	0.00219289	Q80YV2	ZC3HC1
0	0	0	27.0778	116.565	70.8825	151.875	74.8818	189.557	252.991	279.092	143.539	122.39	103.309	267.324	195.989	319.793	197.695	192.361	237.348	55.1602	208.449	1.91799	0.00677961	0.021826	Q8BRH4	KMT2C
0	36.8268	107.504	40.6167	0	0	86.7857	89.8581	94.7786	174.476	252.512	121.456	197.708	180.79	113.099	213.031	199.871	131.797	164.881	210.976	45.1989	171.281	1.92201	0.00559119	0.018826	P59997	KDM2A
0	73.6535	0	216.622	0	106.324	65.0893	224.645	200.088	436.191	491.733	143.539	301.269	361.581	236.479	409.02	532.988	175.729	293.122	382.395	85.7918	330.344	1.94506	0.0123308	0.03494	A2ABV5	MED14
47.9391	92.0669	193.507	243.7	0	70.8825	108.482	164.74	431.769	348.953	491.733	485.825	404.83	503.63	349.577	400.499	599.612	417.357	403.043	646.115	115.165	456.912	1.98822	3.82e-06	4.37e-05	Q9D666	SUN1
95.8781	0	107.504	108.311	0	0	0	149.764	200.088	218.095	252.512	242.913	207.122	309.926	246.761	230.074	253.169	241.628	174.041	276.906	57.6821	237.77	2.04337	0.0164136	0.0440046	P52332	JAK1
47.9391	0	0	54.1556	0	35.4413	0	89.8581	105.31	113.41	93.0306	66.2489	150.634	116.222	82.2535	136.34	133.247	109.831	137.401	171.418	28.4243	117.945	2.05293	0.0115522	0.0330417	A2ACJ2	FAAP100
0	0	107.504	230.161	0	0	65.0893	104.835	252.743	314.057	212.641	253.954	263.61	180.79	318.732	306.765	346.442	186.712	302.282	263.72	63.4486	266.871	2.07248	0.0190596	0.0494621	Q7TPD0	INTS3
47.9391	36.8268	0	81.2334	0	70.8825	0	74.8818	179.026	122.133	146.191	231.871	160.049	180.79	174.789	136.34	146.572	153.763	164.881	171.418	38.9704	163.985	2.07311	0.0023064	0.00907212	Q60634	FLOT2
71.9086	0	129.005	352.011	0	0	43.3929	59.9054	410.707	383.848	491.733	110.415	188.293	271.186	606.62	443.105	626.261	197.695	210.681	237.348	82.0279	348.158	2.08555	0.0110186	0.0318387	Q69ZN7	MYOF
0	128.894	0	243.7	0	53.1619	0	104.835	252.743	252.991	318.962	242.913	301.269	271.186	339.296	272.68	373.092	208.678	311.442	276.906	66.3238	285.18	2.10427	0.0190016	0.049425	Q6PGC1	DHX29
0	36.8268	107.504	121.85	0	35.4413	86.7857	104.835	305.398	270.438	186.061	298.12	263.61	129.136	400.986	323.808	293.143	296.543	293.122	224.162	61.6553	273.711	2.15035	0.000181456	0.00115265	Q80U78	PUM1
71.9086	36.8268	0	189.545	0	0	0	119.811	221.15	296.61	265.802	187.705	188.293	167.877	195.352	247.116	333.118	230.645	201.521	250.534	52.2614	232.144	2.1512	0.0152216	0.0413685	A2AIV2	VIRMA
47.9391	0	86.0031	94.7723	0	53.1619	0	44.9291	231.681	174.476	132.901	198.747	178.878	154.963	246.761	187.468	133.247	219.661	183.201	158.232	40.8507	183.351	2.16618	0.00146831	0.00629954	Q9DBQ7	SCYL3
0	0	86.0031	135.389	0	0	86.7857	44.9291	157.964	226.819	212.641	187.705	282.44	116.222	185.07	221.553	186.546	175.729	247.322	224.162	44.1384	202.014	2.19435	0.00958332	0.0287635	Q3UXZ9	KDM5A
119.848	0	107.504	189.545	0	0	0	74.8818	452.831	392.572	225.931	220.83	254.196	116.222	390.704	332.329	239.845	219.661	293.122	250.534	61.4722	282.398	2.19972	0.0129358	0.0364118	Q922R5	PPP4R3B
71.9086	55.2402	0	81.2334	0	53.1619	0	59.9054	115.84	113.41	186.061	231.871	178.878	271.186	133.662	195.989	159.896	230.645	164.881	237.348	40.1812	184.972	2.20272	0.00134221	0.00586495	Q922P9	GLYR1
71.9086	0	0	81.2334	0	0	0	74.8818	168.495	200.648	225.931	121.456	141.22	154.963	82.2535	136.34	119.922	87.8646	119.081	105.488	28.503	138.639	2.28214	0.0192199	0.0498173	F8VPQ2	ARID4A
0	55.2402	43.0015	189.545	0	106.324	0	239.622	147.433	497.257	505.023	176.664	489.562	464.889	185.07	366.414	599.612	219.661	522.123	593.371	79.2165	397.257	2.3262	0.0042382	0.0149073	Q9QY81	NUP210
0	55.2402	0	135.389	0	53.1619	0	119.811	200.088	252.991	265.802	176.664	329.513	193.704	195.352	255.638	253.169	219.661	201.521	263.72	45.4502	233.985	2.36406	0.00652612	0.0211275	Q6DFW4	NOP58
0	0	43.0015	27.0778	0	0	43.3929	59.9054	126.371	87.2382	159.481	154.581	94.1465	116.222	123.38	93.7338	133.247	120.814	64.1204	79.1161	21.6722	112.704	2.37862	0.00224428	0.00889355	Q8BGB2	TTC7A
47.9391	55.2402	0	67.6945	0	35.4413	0	44.9291	157.964	270.438	186.061	154.581	112.976	77.4816	164.507	221.553	239.845	109.831	164.881	118.674	31.4055	164.899	2.3925	0.000508541	0.00263945	Q5I043	USP28
0	0	150.505	203.084	0	0	0	89.8581	410.707	244.267	305.672	331.244	348.342	180.79	339.296	238.595	279.819	318.509	421.363	224.162	55.4309	303.564	2.45324	0.0188112	0.0490567	B9EJ86	OSBPL8
47.9391	55.2402	0	189.545	0	0	0	149.764	263.274	401.296	265.802	253.954	263.61	361.581	298.169	366.414	319.793	230.645	357.242	276.906	55.3109	304.89	2.46265	0.00633525	0.0207088	O88508	DNMT3A
0	0	0	162.467	0	53.1619	0	149.764	157.964	331.505	279.092	220.83	301.269	258.272	174.789	306.765	306.468	175.729	265.642	303.278	45.674	256.8	2.4912	0.0171789	0.0455818	P97329	KIF20A
0	36.8268	0	121.85	0	0	0	104.835	147.433	209.372	172.771	143.539	169.464	219.531	226.197	187.468	213.195	153.763	219.841	210.976	32.9389	189.463	2.52405	0.0126879	0.0357613	Q3URQ0	TEX10
0	0	86.0031	67.6945	0	0	0	29.9527	179.026	104.686	132.901	198.747	112.976	90.3952	174.789	153.383	146.572	153.763	100.761	105.488	22.9563	137.79	2.58551	0.00672318	0.0216772	Q91ZV0	MIA2
0	73.6535	0	94.7723	0	0	0	134.787	179.026	322.781	279.092	176.664	282.44	167.877	205.634	255.638	319.793	186.712	219.841	210.976	37.9016	233.873	2.62539	0.00991374	0.0295711	P17225	PTBP1
0	55.2402	0	27.0778	0	53.1619	0	59.9054	273.805	148.305	119.611	165.622	169.464	90.3952	236.479	161.904	106.598	131.797	155.721	105.488	24.4232	155.432	2.66996	0.00113924	0.00514713	Q8C3R1	BRAT1
0	0	193.507	392.628	0	0	151.875	254.598	800.353	959.62	584.764	861.235	884.977	671.507	843.099	749.87	719.534	922.578	861.046	646.115	124.076	792.058	2.67438	0.00591973	0.0196665	P11881	ITPR1
0	73.6535	0	189.545	0	88.6031	0	389.385	926.724	479.81	425.283	1037.9	564.879	581.112	884.225	724.306	293.143	790.781	549.604	382.395	92.6483	636.68	2.78073	0.00513707	0.0176888	P27005	S100A8
71.9086	0	0	0	0	53.1619	43.3929	0	157.964	87.2382	106.321	154.581	178.878	167.877	154.225	110.776	159.896	131.797	137.401	250.534	21.0579	149.791	2.83051	0.00223874	0.00888815	Q01237	HMGCR
0	0	0	54.1556	0	0	0	74.8818	84.2476	113.41	79.7405	143.539	150.634	129.136	113.099	102.255	79.9482	120.814	174.041	145.046	16.1297	119.659	2.89114	0.00864753	0.0264776	Q9EQ61	PES1
0	55.2402	43.0015	67.6945	0	0	0	0	157.964	148.305	146.191	176.664	141.22	193.704	185.07	195.989	93.2729	186.712	146.561	171.418	20.742	161.923	2.96468	0.00168906	0.00702017	Q91WL8	WWOX
47.9391	55.2402	0	40.6167	58.2824	106.324	0	104.835	273.805	444.915	398.702	287.078	423.659	271.186	400.986	605.009	426.391	417.357	577.084	474.697	51.6546	416.739	3.01218	8.51e-08	1.46e-06	Q571H0	URB1
0	0	0	67.6945	0	0	0	59.9054	115.84	148.305	132.901	110.415	141.22	90.3952	133.662	161.904	133.247	131.797	164.881	118.674	15.95	131.937	3.04822	0.0054446	0.0185146	Q8BSQ9	PBRM1
71.9086	0	0	67.6945	0	0	0	0	168.495	165.752	132.901	143.539	150.634	142.05	123.38	187.468	133.247	109.831	137.401	158.232	17.4504	146.078	3.0654	0.00472859	0.0164688	Q99LI2	CLCC1
0	0	0	27.0778	0	0	43.3929	59.9054	94.7786	148.305	119.611	110.415	112.976	90.3952	164.507	230.074	186.546	153.763	146.561	131.86	16.297	140.816	3.11113	0.000867602	0.00411193	O88665	BRD7
47.9391	0	0	0	0	35.4413	0	59.9054	136.902	218.095	212.641	143.539	169.464	103.309	123.38	213.031	199.871	98.8477	183.201	171.418	17.9107	164.475	3.19897	0.000648327	0.00325387	Q9Z2U2	ZFP292
0	55.2402	0	27.0778	0	0	0	29.9527	136.902	148.305	79.7405	143.539	150.634	154.963	143.944	136.34	106.598	98.8477	155.721	105.488	14.0338	130.085	3.21248	0.000382331	0.0020635	Q99JX3	GORASP2
0	0	0	67.6945	0	0	0	29.9527	63.1857	157.029	146.191	77.2903	178.878	103.309	92.5352	110.776	93.2729	98.8477	146.561	105.488	12.2059	114.447	3.22903	0.00281596	0.0106436	Q8VDD9	PHIP
0	0	0	27.0778	0	0	0	59.9054	115.84	148.305	132.901	77.2903	122.39	90.3952	143.944	102.255	119.922	76.8815	119.081	92.3021	10.8729	111.792	3.36201	0.00141855	0.00612307	Q8BKX1	BAIAP2
95.8781	0	0	0	87.4236	0	0	59.9054	421.238	270.438	279.092	353.327	273.025	129.136	349.577	332.329	373.092	417.357	320.602	237.348	30.4009	313.047	3.36419	0.000671913	0.00334073	Q80TY5	VPS13B
0	0	0	54.1556	0	0	0	29.9527	105.31	113.41	146.191	99.3733	122.39	90.3952	82.2535	93.7338	146.572	76.8815	109.921	145.046	10.5135	110.956	3.39967	0.00116389	0.00522524	Q7TQE6	MACO1
0	0	0	81.2334	0	0	0	0	115.84	113.41	119.611	88.3318	112.976	90.3952	133.662	85.2125	106.598	87.8646	155.721	171.418	10.1542	115.087	3.50258	0.00449406	0.0157551	Q9WTR1	TRPV2
0	0	0	40.6167	0	0	0	44.9291	136.902	139.581	106.321	110.415	122.39	90.3952	133.662	127.819	106.598	109.831	119.081	158.232	10.6932	121.769	3.50938	0.000767209	0.00372744	Q8BRG8	TMEM209
0	0	0	0	0	70.8825	0	0	115.84	52.3429	132.901	132.498	131.805	154.963	102.817	76.6913	119.922	87.8646	183.201	131.86	8.86031	118.559	3.7421	0.00155726	0.00657031	Q60611	SATB1
0	0	0	121.85	0	0	0	44.9291	358.052	392.572	239.221	364.369	254.196	297.013	349.577	349.371	399.741	296.543	256.482	290.092	20.8474	320.602	3.94285	0.000771437	0.00373945	Q0GNC1	INF2
0	0	0	0	58.2824	0	0	0	136.902	104.686	93.0306	143.539	103.561	77.4816	133.662	127.819	146.572	120.814	137.401	131.86	7.2853	121.444	4.05916	0.000296914	0.00170765	Q7TS74	CKAP2L
0	0	0	54.1556	0	0	0	0	179.026	174.476	79.7405	165.622	94.1465	90.3952	164.507	127.819	106.598	219.661	100.761	79.1161	6.76945	131.822	4.28341	0.000332844	0.00185903	Q64455	PTPRJ
0	0	0	67.6945	0	0	0	0	94.7786	200.648	252.512	110.415	169.464	116.222	82.2535	153.383	253.169	87.8646	247.322	210.976	8.46181	164.917	4.28463	0.000638705	0.00322842	Q923J1	TRPM7
47.9391	0	0	40.6167	0	0	0	0	273.805	209.372	172.771	253.954	216.537	271.186	236.479	195.989	213.195	252.611	219.841	224.162	11.0695	228.325	4.36643	3.01e-05	0.000255849	P09055	ITGB1
0	0	0	40.6167	0	0	0	0	73.7167	122.133	172.771	99.3733	56.4879	142.05	71.9718	119.298	133.247	76.8815	73.2805	145.046	5.07709	107.188	4.4	0.000106089	0.000723579	Q3TNL8	ITPRIP
0	0	0	0	0	35.4413	0	44.9291	168.495	69.7905	132.901	309.161	273.025	219.531	174.789	85.2125	186.546	373.425	311.442	263.72	10.0463	214.003	4.4129	5.29e-05	0.000401719	Q64735	CR1L
0	0	0	40.6167	0	0	0	0	63.1857	122.133	119.611	66.2489	84.7319	142.05	82.2535	136.34	119.922	120.814	73.2805	171.418	5.07709	108.499	4.41754	9.3e-05	0.00063869	Q9EPE9	ATP13A1
0	0	0	0	0	0	0	0	168.495	183.2	199.351	231.871	216.537	154.963	215.915	272.68	279.819	296.543	274.802	303.278	0	233.121	Inf	1.83e-106	1.95e-103	Q9WU40	LEMD3
0	0	0	0	0	0	0	0	157.964	139.581	159.481	253.954	150.634	193.704	164.507	204.51	119.922	241.628	155.721	145.046	0	173.888	Inf	7.35e-90	4.09e-87	Q5FWI3	CEMIP2
0	0	0	0	0	0	0	0	73.7167	130.857	106.321	121.456	141.22	116.222	123.38	144.861	106.598	164.746	192.361	145.046	0	130.565	Inf	3.46e-73	1.47e-70	Q61165	SLC9A1
0	0	0	0	0	0	0	0	136.902	104.686	119.611	99.3733	103.561	77.4816	154.225	76.6913	106.598	164.746	137.401	145.046	0	118.86	Inf	2e-70	7.11e-68	A2AAE1	KIAA1109
0	0	0	0	0	0	0	0	147.433	52.3429	119.611	121.456	122.39	103.309	143.944	110.776	79.9482	98.8477	100.761	118.674	0	109.958	Inf	3.65e-66	1.11e-63	Q9EP75	CYP4F14
0	0	0	0	0	0	0	0	210.619	139.581	79.7405	287.078	160.049	142.05	195.352	127.819	79.9482	186.712	128.241	158.232	0	157.952	Inf	3.95e-61	1.05e-58	Q99N16	CYP4F3

## Sheet: S7 EV vs CM Mouse RNA-Seq
gene_id	EV_1	EV_2	EV_3	EV_4	EV_5	EV_6	EV_7	EV_8	CM_1	CM_2	CM_3	CM_4	CM_5	CM_6	CM_7	CM_8	N104A_1	N104A_2	N104A_3	N104A_4	logFC	logCPM	PValue	FDR	Gene name
ENSMUSG00000000028	86.1412	84.1168	90.8601	99.8469	68.7802	90.6241	73.7049	91.7851	64.7162	54.7133	63.6061	79.55	68.4601	68.4513	59.8651	75.8833	80.9727	75.1071	73.7116	99.366	0.348505	6.27004	0.00143756	0.010653	Cdc45
ENSMUSG00000000058	8.37378	8.00494	8.74585	15.7843	9.89681	7.84014	4.03527	11.8597	16.2639	12.6831	22.3497	20.088	23.0513	23.9117	11.9764	23.6221	9.47602	6.65947	10.0303	9.16635	-1.04685	4.00325	2.33135e-06	3.92349e-05	Cav2
ENSMUSG00000000078	202.906	162.563	165.138	157.374	185.832	175.897	212.375	287.765	309.474	336.43	285.222	146.916	315.348	296.366	341.628	374.832	224.462	263.37	252.213	161.605	-0.66152	7.94307	0.000100293	0.00107394	Klf6
ENSMUSG00000000088	109.919	98.9271	131.779	141.845	98.8397	111.45	119.826	141.394	79.9067	50.1904	76.762	71.1404	62.2137	67.7105	78.0221	96.9114	107.579	76.6995	98.0526	98.2884	0.698872	6.59487	2.32625e-07	4.69788e-06	Cox5a
ENSMUSG00000000127	22.6239	25.4211	10.9748	14.8745	14.5412	16.5109	14.7332	14.7483	30.7553	34.6943	23.4601	33.9271	31.6752	37.5408	26.7576	34.2444	23.3629	34.6889	17.0598	19.7383	-0.918399	4.6904	6.15691e-09	1.74986e-07	Fer
ENSMUSG00000000157	137.287	271.903	67.5485	119.256	119.746	200.415	118.821	221.376	38.4658	105.708	19.6175	20.7271	26.7666	64.6811	29.1528	49.0759	125.659	335.69	70.5649	199.332	1.79053	6.65679	2.67656e-07	5.32738e-06	Itgb2l
ENSMUSG00000000184	216.764	280.417	281.74	268.337	359.52	228.636	211.914	241.106	424.662	405.281	363.09	352.12	371.468	396.939	267.081	304.533	271.967	289.322	297.091	266.026	-0.479496	8.27214	0.000517215	0.00444555	Ccnd2
ENSMUSG00000000244	118.305	113.873	80.9107	81.0818	87.6205	108.86	74.46	87.8514	29.4937	43.4988	19.3035	18.4808	32.7352	34.4093	21.6257	26.9199	96.2247	105.885	72.9298	98.5101	1.7158	5.95919	3.46797e-24	9.5716e-22	Tspan32
ENSMUSG00000000253	8.51958	7.17881	10.6454	8.22492	7.80576	8.51486	10.9854	8.33758	15.9981	17.444	33.9776	39.9181	13.9031	17.2351	34.3982	38.476	9.11255	5.84355	10.5744	8.55168	-1.59189	4.27432	1.02805e-08	2.76372e-07	Gmpr
ENSMUSG00000000290	459.774	514.241	376.238	382.518	523.503	466.263	476.011	530.789	250.938	338.625	222.25	200.36	171.084	313.402	175.705	282.858	460.203	531.274	428.632	418.445	0.906743	8.45849	6.4749e-09	1.82354e-07	Itgb2
ENSMUSG00000000295	22.2131	18.8163	18.3648	19.2297	18.8193	25.5705	19.6588	23.8677	14.0337	10.1796	11.6228	13.9559	16.4193	18.4403	14.4057	15.2257	17.3909	14.4073	21.5648	23.0035	0.528369	4.26458	0.00226682	0.0156411	Hddc2
ENSMUSG00000000303	178.614	53.1139	46.2555	62.1724	254.211	43.9625	162.858	58.13	45.9225	9.68091	11.4622	6.77615	23.6309	5.20376	19.9728	7.14424	184.892	53.025	205.241	34.4791	2.69224	5.95991	2.52948e-08	6.23335e-07	Cdh1
ENSMUSG00000000320	1.98473	1.26584	0.805905	1.77541	1.25223	4.15162	1.69897	4.7806	3.94309	6.01177	3.18667	15.5025	3.03397	8.28418	2.68196	10.9172	2.89515	1.65327	1.32412	2.13975	-1.55239	2.66567	0.000653796	0.00541343	Alox12
ENSMUSG00000000355	59.885	44.5305	41.062	46.3921	50.2523	47.6886	47.0204	52.2293	39.1823	29.7078	31.4519	38.9078	41.8064	46.9016	41.8195	44.5511	52.3406	37.7753	54.2972	52.1472	0.295837	5.49716	0.0074512	0.0408582	Mcts1
ENSMUSG00000000420	299.068	217.183	236.908	253.012	227.218	232.208	207.208	237.664	348.841	317.636	315.576	379.401	344.367	449.048	290.765	461.598	299.341	206.947	245.883	231.654	-0.613919	8.22219	1.11404e-07	2.39798e-06	Galnt1
ENSMUSG00000000440	29.2067	12.64	13.3153	21.2277	42.7713	18.9872	21.1729	17.175	19.0036	8.58704	13.1306	6.75436	13.4112	7.70921	10.6301	4.92204	27.6878	13.8258	19.5134	16.5617	1.03753	4.16808	0.000286329	0.00267777	Pparg
ENSMUSG00000000489	2.45143	1.96795	3.20663	2.766	2.9776	2.95408	2.74748	2.88984	3.82665	4.28071	15.9103	4.41073	6.05889	3.99331	5.51413	10.182	2.23999	2.57564	1.35574	2.19886	-1.28931	2.73836	0.00187139	0.0132815	Pdgfb
ENSMUSG00000000532	22.7141	34.458	30.8788	33.5251	18.6594	26.7677	26.0077	23.956	38.3046	72.895	47.152	49.3617	46.5947	50.8786	50.1162	60.9984	21.8392	31.7499	29.6955	26.4071	-0.949562	5.36291	4.12178e-08	9.76956e-07	Acvr1b
ENSMUSG00000000538	8.06556	11.4219	10.214	10.1726	13.8343	10.3069	15.8108	9.10411	13.4886	19.6384	21.7783	14.4694	17.1962	14.8293	13.3757	13.6726	7.62206	15.0594	13.2929	9.48525	-0.536582	3.94342	0.00836506	0.0445773	Tom1l2
ENSMUSG00000000555	28.8594	30.9514	29.821	26.5863	47.2987	33.6776	33.7062	33.3385	42.4989	55.2306	58.5439	30.7374	52.8399	38.2896	44.0364	44.4164	25.4453	37.8359	39.5152	32.0779	-0.492655	5.35548	0.00239452	0.0164128	Itga5
ENSMUSG00000000562	35.6459	28.9206	15.7394	36.8116	25.7251	17.9873	21.8617	55.1026	20.1091	12.5828	14.2897	14.4691	15.3726	8.95795	17.9955	16.0739	35.7314	48.5833	17.8893	13.419	0.962136	4.5801	7.87121e-05	0.000863608	Adora3
ENSMUSG00000000686	14.6886	13.1975	16.1327	21.8679	12.6742	11.7082	15.2642	15.8861	2.4643	3.10849	2.64984	3.87036	1.5498	3.03536	2.82202	2.70236	11.7494	12.8085	11.9263	10.2899	2.38873	3.43447	9.52638e-18	1.19513e-15	Abhd15
ENSMUSG00000000708	56.1673	51.493	42.0267	47.9313	45.1295	44.4648	49.4428	57.6694	58.6047	78.6337	70.661	56.1337	63.301	72.7409	58.3002	70.8004	49.6942	68.7736	46.697	48.3583	-0.43906	5.88183	0.000257475	0.00243366	Kat2b
ENSMUSG00000000730	5.17664	3.16202	4.61462	3.55304	4.22871	5.10136	4.57198	4.28713	13.4914	10.834	13.3059	15.2957	12.6806	25.0267	9.16496	20.0369	6.85191	5.77206	5.6792	6.01686	-1.76925	3.52013	2.59616e-11	1.1768e-09	Dnmt3l
ENSMUSG00000000739	0.55306	0.8038	0.386025	0.206017	1.15962	0.657228	1.3401	0.315112	1.10928	9.73267	0.94414	1.52204	5.45412	15.7506	1.23679	2.91562	0.967458	1.27231	0.882803	0.48861	-2.63014	2.22607	0.000268933	0.00252656	Sult5a1
ENSMUSG00000000753	2.63463	9.40413	8.77927	11.6086	4.5506	9.33847	9.19922	11.7421	2.83277	3.32775	3.27167	4.56265	4.68511	3.05946	3.72086	2.23236	3.4763	4.6043	3.29163	7.52238	1.23953	2.96583	7.84075e-05	0.000861027	Serpinf1
ENSMUSG00000000782	4.67911	0.977463	8.30923	1.32596	5.51062	1.16505	6.52096	0.894635	1.05165	0.248734	1.22836	0.393267	0.313721	0.125366	1.34312	0.186842	2.96459	0.577042	3.4661	0.934107	2.36009	2.02869	0.000515455	0.00443349	Tcf7
ENSMUSG00000000805	2.77147	1.01765	0.374998	0.489749	10.8178	1.11289	4.18999	1.44344	99.976	20.0216	17.2884	6.03014	161.961	49.2423	80.4955	24.69	3.12144	0.705957	7.09628	1.38964	-4.31169	4.96933	5.42679e-10	1.92025e-08	Car4
ENSMUSG00000000915	57.9274	71.5268	54.5004	49.3205	46.6372	61.0251	70.034	59.7995	19.2085	42.3175	32.8443	16.7549	12.7272	22.3409	27.0143	17.4044	62.14	90.3565	48.985	67.1603	1.27263	5.42038	2.27245e-09	7.15508e-08	Hip1r
ENSMUSG00000000934	7.4202	7.67744	10.7643	10.5169	6.27326	8.56188	8.34906	10.9466	5.16087	3.22615	4.32258	5.46427	4.76119	3.5117	5.10551	4.91019	8.49965	6.43769	6.93885	8.3959	0.921876	3.09637	0.0018464	0.0131267	Top1mt
ENSMUSG00000000957	4.68888	2.23397	3.85134	2.28734	5.06599	2.79549	2.92674	2.11946	9.12346	14.932	7.3508	5.11785	8.23417	3.35089	6.85425	4.78421	4.93758	2.94889	7.70771	3.16469	-1.18855	2.85973	0.00114801	0.00880686	Mmp14
ENSMUSG00000001020	380.182	136.854	246.234	301.953	281.841	230.234	286.393	279.007	130.532	117.56	155.178	213.562	73.2282	215.191	86.5249	251.388	329.159	118.248	246.403	164.79	0.770011	7.71374	0.0013992	0.010406	S100a4
ENSMUSG00000001025	501.094	379.913	231.449	337.543	455.701	379.871	401.29	557.92	157.035	162.697	162.633	180.054	129.792	268.833	129.066	274.471	452.542	426.866	342.004	304.455	1.12488	8.18001	1.00965e-09	3.42621e-08	S100a6
ENSMUSG00000001034	8.31478	10.5314	8.55995	9.72787	14.8774	9.05723	11.1776	8.6783	17.489	27.6159	16.4164	10.9497	19.6583	15.5256	17.5797	11.559	10.3047	16.0103	11.5626	10.5368	-0.765077	3.94506	0.00057498	0.0048547	Mapk7
ENSMUSG00000001039	0.354339	0.353523	0.445035	0.344663	0.112767	0.328513	0.532924	0.476549	2.16152	1.40196	1.60948	2.24025	2.98152	2.19275	3.26637	1.95288	0.697032	0.787915	0.545206	0.559035	-2.26129	1.6983	0.00149061	0.0109451	B9d1
ENSMUSG00000001053	25.1978	17.732	22.3133	21.4423	40.5848	24.7855	28.417	23.1912	13.7458	11.5345	13.5212	7.14103	22.0548	13.9133	12.2726	12.8935	24.7257	15.9975	26.9054	22.6657	0.908391	4.39633	3.49387e-06	5.59199e-05	N4bp3
ENSMUSG00000001054	86.5584	57.1153	68.744	55.6255	99.9765	67.7469	76.2276	66.9202	48.2236	46.7379	49.2836	36.6148	46.9021	47.0047	40.9782	45.7658	85.6823	60.781	90.9819	65.3056	0.66137	5.90277	6.80758e-07	1.26194e-05	Rmnd5b
ENSMUSG00000001089	13.3883	14.6156	19.0017	23.4165	16.2653	15.6053	14.6968	17.5307	27.0191	30.6925	46.8284	49.173	36.6259	29.6409	27.2404	42.9193	14.4056	12.3671	15.0222	17.3456	-1.1161	4.81705	3.39248e-09	1.01774e-07	Luzp1
ENSMUSG00000001123	132.718	96.6445	91.5217	68.8817	145.359	101.112	125.124	112.333	196.499	132.184	119.915	89.5908	225.094	155.674	212.585	148.693	136.705	97.7148	163.62	105.304	-0.564086	7.06837	0.00147798	0.0108683	Lgals9
ENSMUSG00000001156	84.8956	188.634	72.5027	81.0547	130.523	175.886	138.088	172.586	43.4624	67.2994	36.9261	27.4582	69.3776	44.7652	63.0126	43.9483	74.257	214.091	111.221	146.01	1.37383	6.49699	3.2366e-09	9.79418e-08	Mxd1
ENSMUSG00000001211	13.7925	6.93341	5.35953	5.84805	12.1963	7.15051	14.7397	5.77219	21.0321	19.2789	15.1997	11.5427	20.1139	20.232	13.1536	16.2877	14.1444	6.53241	11.5417	6.18924	-0.933185	3.88855	1.76647e-05	0.000232164	Agpat3
ENSMUSG00000001249	3.39675	1.55504	3.40397	0.570184	3.44649	1.54027	3.87512	0.803078	15.6291	29.6024	20.8325	9.66721	17.5488	10.162	16.6696	8.19902	3.2722	1.75932	3.33509	1.16263	-2.75113	3.46779	2.34848e-12	1.29636e-10	Hpn
ENSMUSG00000001270	25.5077	11.085	22.0877	28.3456	29.8515	23.7429	61.1708	13.1561	5.23348	4.42104	5.90852	3.51723	4.05714	5.52163	7.78448	6.12288	20.8341	9.40774	19.0176	14.2191	2.29541	4.15456	2.78441e-11	1.23951e-09	Ckb
ENSMUSG00000001403	89.4394	96.3683	99.9101	103.033	97.3154	129.658	103.98	125.058	75.0132	78.5423	67.066	78.077	69.966	122.041	89.1748	90.364	95.8399	108.984	93.6168	128.503	0.32334	6.5712	0.00719555	0.0399661	Ube2c
ENSMUSG00000001418	47.0866	45.2181	39.1472	39.2094	46.1331	33.4381	50.0225	39.8779	73.2143	57.9372	46.1262	39.7336	57.6012	53.8845	72.2431	60.6181	50.4948	46.7459	48.437	36.8914	-0.451036	5.68265	0.00125401	0.00947945	Glmp
ENSMUSG00000001435	14.8234	17.1462	10.8169	17.9797	9.32214	13.9884	18.2199	23.1759	32.4827	56.343	49.9906	66.027	31.4984	48.9618	30.6961	87.1136	14.8992	25.3993	15.7526	7.5733	-1.69612	5.11332	1.68547e-11	7.89943e-10	Col18a1
ENSMUSG00000001436	19.6644	23.2444	29.5781	27.412	26.8765	30.0298	21.3309	30.5643	18.7263	14.8598	20.8315	21.9032	22.059	17.0813	20.5418	20.7752	22.1179	17.2041	30.8351	31.7417	0.399451	4.61273	0.00885169	0.0466432	Slc19a1
ENSMUSG00000001472	177.826	188.28	177.524	176.261	200.329	201.723	215.51	203.308	255.859	276.986	218.831	188.615	242.545	299.652	278.888	324.391	183.012	187.558	193.676	189.666	-0.451785	7.81746	8.75683e-05	0.000949038	Tcf25
ENSMUSG00000001524	24.5753	22.3147	23.1155	29.3463	19.8679	28.9117	23.5919	31.3821	18.0059	13.4215	13.5028	18.4808	17.444	21.6408	15.8108	23.5112	23.3803	15.8324	23.651	29.1039	0.504169	4.53416	0.00144834	0.010701	Gtf2h4
ENSMUSG00000001525	1217.53	1334.49	1643.59	1642.95	1306.47	1453.06	1325.45	1576.99	1061.14	977.871	1085.19	1152.16	809.251	1202.93	1189.92	1339.36	1232.02	1144.23	1242.15	1347.92	0.372713	10.2943	0.00353253	0.022419	Tubb5
ENSMUSG00000001542	61.2683	43.6364	46.7133	44.2733	56.9686	43.3801	67.6971	35.6722	118.928	91.7264	95.5502	83.527	152.502	87.3112	115.377	93.1847	60.1375	54.6417	46.893	46.126	-1.07675	6.28931	1.4206e-12	8.16846e-11	Ell2
ENSMUSG00000001552	4.41632	6.5791	4.47687	4.63081	7.80473	4.56758	6.35198	6.14844	8.76865	13.8015	16.7884	10.3532	8.83509	12.6538	10.3522	13.0869	3.3719	8.24107	7.73612	5.37079	-1.06763	3.40375	2.89985e-05	0.000357658	Jup
ENSMUSG00000001630	9.17712	7.61406	6.80765	8.24275	8.877	8.28844	8.47481	6.22616	19.0043	12.0455	15.6626	9.282	18.4344	7.51699	18.985	13.1902	10.6997	8.47809	7.4505	10.0979	-0.84257	3.69259	0.000178596	0.00178735	Stk38l
ENSMUSG00000001687	160.331	96.6412	125.21	127.517	188.872	105.781	211.069	128.2	92.2322	79.4429	92.9145	93.4575	70.9262	78.7023	100.069	90.853	147.316	96.2674	149.425	82.0646	0.691002	6.84886	1.06943e-05	0.000150935	Ubl3
ENSMUSG00000001700	3.95344	7.60462	6.02031	9.85755	2.37624	6.12368	4.29387	4.81715	9.82799	10.7846	6.86588	11.9103	7.97658	11.6321	8.77244	9.98618	3.85332	5.86985	3.93213	7.22371	-0.785131	3.25306	0.0037443	0.0235703	Gramd3
ENSMUSG00000001739	42.4321	49.0663	37.3913	43.6416	26.3059	44.6725	19.0107	43.5597	22.3373	26.6476	12.9545	29.0712	8.13276	28.5009	16.3397	22.0911	44.6866	46.6242	34.5848	48.7082	0.870878	4.9561	0.000215434	0.00210022	Cldn15
ENSMUSG00000001751	31.7565	30.206	21.0975	30.7237	34.2328	30.1803	30.2873	27.4691	43.5959	35.9821	28.4665	27.9549	52.8122	58.8686	48.3331	51.7618	31.0708	36.564	40.6164	35.1458	-0.566264	5.2413	0.000280306	0.00262405	Naglu
ENSMUSG00000001768	30.8442	25.417	29.3158	24.4455	47.6673	32.5367	34.6333	25.5611	61.9414	44.3024	57.7975	33.3962	53.2587	43.0517	44.9783	50.675	28.28	29.4038	46.2541	19.8548	-0.65297	5.3732	6.67296e-05	0.000750028	Rin2
ENSMUSG00000001774	131.778	124.534	128.333	142.863	81.5932	129.705	107.377	146.303	86.9861	88.1832	85.5138	128.64	104.991	86.0108	81.2638	101.503	113.144	100.237	98.1712	113.889	0.371645	6.7821	0.00411344	0.0254427	Chordc1
ENSMUSG00000001986	64.42	69.5752	63.2603	57.9277	70.7052	61.7995	93.7533	58.6222	20.3984	22.6708	19.108	21.7894	17.4068	10.8741	26.9613	12.6271	61.4364	60.1132	76.4152	67.8458	1.81106	5.4776	1.83378e-28	9.48983e-26	Gria3
ENSMUSG00000001995	10.1777	20.1971	11.9933	13.9001	16.1289	13.4928	12.6229	19.5309	22.4758	24.8564	28.3825	18.6196	20.589	20.9617	17.4971	27.6725	9.72931	24.0898	16.3408	13.07	-0.626539	4.35258	0.000474444	0.00413149	Sipa1l2
ENSMUSG00000002010	118.28	102.971	127.653	124.603	121.568	125.514	105.117	118.86	97.0966	88.2051	95.5453	99.4559	102.638	107.955	102.896	105.928	117.86	92.467	112.241	122.361	0.229467	6.77345	0.00930389	0.0484301	Idh3g
ENSMUSG00000002058	76.2507	70.508	67.5329	62.8356	71.6693	68.1354	66.9315	65.2895	50.0509	53.4568	34.781	44.1888	32.8038	50.3709	40.8497	40.9985	70.2918	78.4885	59.8445	63.9377	0.647235	5.83753	7.14334e-09	1.99821e-07	Unc119
ENSMUSG00000002103	40.2683	29.6055	42.0937	31.6299	36.0842	27.0041	31.5882	31.717	62.6129	39.7797	44.7609	43.4889	70.3388	57.1645	44.7758	47.1689	47.236	32.3086	40.2794	38.3586	-0.608961	5.45335	1.68767e-05	0.000223225	Acp2
ENSMUSG00000002104	3.60409	2.47218	2.00913	2.09293	2.88844	2.32443	2.89787	1.80411	0.667622	0.722003	0.55888	0.672281	0.179794	0.858784	0.162904	0.537576	2.88227	3.02667	2.19054	2.0075	1.96676	1.79616	0.00154504	0.0113012	Rapsn
ENSMUSG00000002111	120.23	126.663	142.367	165.074	162.135	126.377	141.329	162.741	92.4316	101.053	104.156	87.8058	72.124	82.5683	59.8027	81.6263	131.831	152.552	136.327	113.118	0.730013	6.8427	6.1822e-08	1.41666e-06	Spi1
ENSMUSG00000002204	189.523	183.748	178.055	203.224	216.302	155.243	217.053	155.241	105.736	153.562	89.9625	116.839	63.2661	108.169	76.3351	62.9456	228.146	147.655	232.334	153.372	0.928623	7.15327	1.67927e-07	3.49943e-06	Napsa
ENSMUSG00000002233	4.43167	2.60743	2.96573	1.91838	3.76561	3.22821	2.08577	2.44045	17.167	11.8864	14.589	8.90857	20.0387	18.0657	11.2102	13.762	4.67732	4.28706	5.11883	4.10276	-2.26518	3.39641	4.00776e-16	4.3599e-14	Rhoc
ENSMUSG00000002257	52.573	82.4422	87.9186	87.6058	65.1133	76.186	70.3719	83.4373	39.2043	70.7711	54.259	55.4972	38.4629	41.9073	40.015	50.2323	57.0811	87.4282	61.6163	63.277	0.616019	5.9899	0.00023223	0.00223243	Def6
ENSMUSG00000002274	32.1553	34.1418	34.4274	36.381	29.2662	37.9158	27.5838	40.0636	19.7758	14.5049	16.1804	20.0309	22.4869	34.5197	25.9962	32.9313	29.7887	22.5971	26.994	39.1051	0.533802	4.91327	0.000632538	0.0052761	Metrn
ENSMUSG00000002319	9.00726	15.8408	17.8808	20.3763	18.6317	11.4602	14.3416	17.1673	24.7082	22.8293	22.9522	28.4656	20.4003	14.6379	23.56	25.3278	18.5672	15.0614	17.8034	13.558	-0.560013	4.38821	0.0013121	0.00985266	Ipo4
ENSMUSG00000002320	33.3843	32.9564	34.3199	36.3533	35.0513	30.6232	33.9292	29.9278	49.4025	47.8853	48.3889	46.1073	44.3078	42.1189	39.2423	55.8817	41.5521	38.2057	41.2408	35.2192	-0.496122	5.37388	5.04702e-05	0.000582024	Tm9sf1
ENSMUSG00000002329	25.2434	16.7891	18.8427	20.9823	20.0521	21.602	19.688	17.9998	25.7754	25.8673	25.179	26.8748	37.8439	31.7253	29.3845	27.945	21.5345	20.0912	24.0701	22.3931	-0.524815	4.70447	0.000393139	0.0035176	Mdp1
ENSMUSG00000002365	33.3954	29.0416	41.0477	40.286	36.6701	36.0737	27.3364	35.2769	48.6323	41.8494	46.6702	50.3822	46.6647	44.2588	38.9471	50.3744	37.2828	24.9328	46.3816	36.6789	-0.407683	5.38729	0.000713499	0.00584157	Snx9
ENSMUSG00000002458	74.0086	85.3182	84.23	82.8614	78.7369	82.3229	82.2354	103.795	61.3072	72.9327	74.6439	70.4386	67.1857	62.7461	51.6834	68.9914	75.5325	99.759	83.9381	81.9663	0.330987	6.25114	0.00297556	0.019533	Rgs19
ENSMUSG00000002565	125.835	124.621	76.2961	149.631	52.2445	51.1536	57.8026	150.082	12.4549	10.1969	6.65085	11.0825	4.00676	1.79507	7.53541	3.84371	160.274	234.991	71.8472	77.5351	3.73527	5.75342	1.38421e-26	5.37246e-24	Scin
ENSMUSG00000002603	45.6323	75.4114	58.8752	54.064	77.783	40.0107	61.1858	43.7974	118.668	149.566	131.684	96.6644	82.5506	87.2678	101.324	87.1407	46.3704	65.5741	72.2618	46.56	-0.926905	6.38216	8.45701e-07	1.53786e-05	Tgfb1
ENSMUSG00000002804	21.3619	25.6431	14.4591	18.5299	18.8014	24.2448	25.011	13.1415	14.3333	15.3259	11.9936	10.3097	12.0893	20.5477	15.8459	12.3171	19.0665	19.4768	17.9358	25.1641	0.500925	4.23532	0.00653279	0.0370116	Nudt14
ENSMUSG00000002944	34.4474	19.7593	23.4469	20.5143	43.9656	41.7911	16.2723	43.848	242.329	29.9139	161.419	75.3448	293.341	89.7248	164.202	249.956	33.7457	30.9339	61.3372	51.8826	-2.43311	6.60256	6.09798e-11	2.55868e-09	Cd36
ENSMUSG00000002963	104.073	144.561	108.647	116.671	123.194	135.861	119.557	142.803	75.1723	103.627	56.4186	63.9803	80.5744	84.1885	70.7748	77.9506	102.129	185.933	96.3742	119.429	0.685411	6.65744	2.58949e-08	6.3686e-07	Pnkp
ENSMUSG00000002985	46.7253	21.6913	26.588	19.6941	40.866	17.6802	12.6733	11.0251	62.483	156.127	44.3528	94.924	25.2364	65.153	18.1707	41.9815	48.4075	20.77	38.126	29.4685	-1.39455	5.51488	0.00055679	0.00472682	Apoe
ENSMUSG00000002997	109.099	109.057	92.2486	96.0707	74.6362	89.019	76.1617	99.5221	157.092	187.66	157.124	193.366	152.352	174.39	155.99	201.782	124.2	114.77	95.0168	91.8352	-0.898889	7.05765	1.14621e-14	9.68434e-13	Prkar2b
ENSMUSG00000003037	142.545	123.34	122.18	136.287	120.191	120.029	135.718	119.03	122.026	87.2107	103.722	121.064	84.9951	102.292	102.359	112.52	146.127	124.975	111.281	110.641	0.274563	6.86163	0.00710891	0.0395931	Rab8a
ENSMUSG00000003038	676.66	950.914	678.679	870.275	514.466	851.03	508.989	985.688	478.674	431.464	444.24	496.193	359.752	538.503	391.681	564.963	669.357	894.243	466.054	848.703	0.692331	9.234	1.82759e-05	0.000239185	Hmgn2
ENSMUSG00000003123	21.1855	20.8774	23.1375	22.4534	21.9495	26.6798	29.7975	22.9791	13.5152	20.4497	9.35488	10.8523	12.9508	14.759	16.8446	12.6216	21.7489	25.0807	25.8158	20.0313	0.747505	4.3551	1.37364e-05	0.000187443	Lipe
ENSMUSG00000003206	18.1654	20.5649	20.7886	19.3345	22.9622	17.0107	22.0793	17.5724	36.5132	31.3283	26.3851	18.9803	40.3291	31.92	38.5133	22.0906	18.1757	24.6514	24.2311	18.9554	-0.642137	4.74898	0.000132716	0.00136792	Ebi3
ENSMUSG00000003283	63.442	60.0585	72.0314	78.9857	50.7156	59.3282	46.4304	68.8067	38.9846	41.5491	24.2604	30.9877	30.5659	35.2542	24.5442	30.5774	59.7593	64.47	56.9653	53.0951	0.949554	5.60298	5.46146e-10	1.92703e-08	Hck
ENSMUSG00000003346	57.9964	56.6023	61.1038	69.1908	60.8517	63.7509	72.5953	74.813	54.7262	33.396	42.4161	37.617	39.8665	62.9299	59.7647	66.5055	56.3795	44.5701	52.7918	64.9892	0.368801	5.86255	0.00789953	0.042676	Abhd17a
ENSMUSG00000003355	18.4981	23.0956	21.0357	22.4991	16.4845	30.2319	12.6844	24.5875	17.1054	8.04291	11.1509	10.1009	17.2032	21.3998	17.4486	11.4892	18.2721	15.7729	22.0723	31.3494	0.557854	4.27539	0.00538902	0.0317362	Fkbp11
ENSMUSG00000003363	29.5769	28.8133	24.4414	27.8857	37.4615	27.7618	27.3195	47.8249	58.0948	53.6243	39.685	30.1624	50.8899	52.1864	47.3995	64.1199	31.9476	41.8869	38.0075	25.8185	-0.673439	5.38573	3.17743e-05	0.00038652	Pld3
ENSMUSG00000003382	97.753	53.4105	86.1603	56.5163	104.719	61.178	94.1684	64.1998	144.934	80.9051	126.756	76.267	163.049	76.0042	155.726	101.681	91.0237	57.1492	90.0795	55.3215	-0.596915	6.60136	0.00339208	0.0217051	Etv3
ENSMUSG00000003420	52.8692	20.2079	22.0377	37.5983	44.0842	25.489	52.4357	20.5231	18.6069	8.73578	7.09771	6.84959	9.92739	9.54494	9.39872	7.11207	43.5898	14.3425	35.3028	21.3756	1.80612	4.56172	9.27674e-11	3.72871e-09	Fcgrt
ENSMUSG00000003423	35.31	36.5286	39.1051	40.5342	30.7034	41.5428	38.1214	39.9246	25.9532	29.3557	27.879	28.6411	23.9227	32.5552	28.7077	31.4251	31.4139	31.7698	31.3365	36.9939	0.389104	5.11444	0.00239118	0.0163989	Pih1d1
ENSMUSG00000003458	61.8471	78.6471	64.7096	65.5304	85.0143	74.631	75.1883	69.912	98.0909	103.281	83.5376	67.5288	97.1104	100.261	96.886	106.908	66.401	78.4635	87.3937	72.6786	-0.402422	6.39113	0.000389456	0.00348993	Ncstn
ENSMUSG00000003518	36.8112	24.8221	36.4181	37.49	51.7711	32.858	44.7855	30.3959	68.1544	47.7686	70.7729	40.8283	57.3839	55.3851	54.1291	64.1788	39.0827	26.4288	45.9952	28.0916	-0.650741	5.6004	4.74143e-05	0.000549333	Dusp3
ENSMUSG00000003526	12.3258	12.3489	13.974	13.0637	13.1808	12.6575	12.0408	14.1031	6.531	6.77249	6.8294	10.2349	7.12097	6.20678	6.40171	7.64782	12.9957	13.1246	10.369	13.216	0.822751	3.57318	0.000489695	0.00424722	Prodh
ENSMUSG00000003534	9.9807	4.78623	8.47029	4.9062	10.3998	5.63347	19.1472	3.09963	0.771784	0.45588	0.529832	1.13446	0	0.239495	0.823394	0.203448	10.2758	2.67226	11.8521	2.36354	3.69886	2.65761	5.09891e-11	2.16138e-09	Ddr1
ENSMUSG00000003546	19.3301	19.7076	15.9274	18.1006	18.4093	17.3142	14.7049	13.5501	25.6609	27.4342	23.7397	19.2192	21.2513	25.7325	21.5647	22.4321	18.2788	21.3123	16.3522	18.0514	-0.456859	4.45684	0.00551073	0.0322131	Klc4
ENSMUSG00000003573	13.7835	12.4305	17.679	17.3004	12.8581	16.2341	17.477	16.7381	18.7234	18.4518	21.0414	23.2343	18.3116	21.3759	23.8003	29.6226	15.3026	14.0538	18.4425	13.135	-0.495249	4.35024	0.00379237	0.0238125	Homer3
ENSMUSG00000003585	3.29539	1.17332	2.00334	1.46427	2.09942	2.33712	1.66041	1.13657	8.0643	16.1521	13.4817	11.621	6.43853	8.66596	7.07762	14.8354	2.51279	2.3629	1.5923	1.40629	-2.4501	3.04253	1.2706e-11	6.14042e-10	Sec14l2
ENSMUSG00000003617	9.3399	7.18423	7.63807	4.34183	16.2397	14.6957	10.2396	2.58748	30.5957	29.5364	21.7505	14.2018	35.9904	43.5621	17.9317	11.493	7.80943	4.55908	12.9543	9.16323	-1.50237	4.24997	2.7297e-06	4.50237e-05	Cp
ENSMUSG00000003623	77.0918	67.6903	50.322	55.1817	60.6468	63.0422	54.8237	59.1347	81.0036	88.4669	73.3143	80.9283	102.34	118.686	83.1747	89.9238	69.0197	77.1094	69.252	69.3365	-0.566041	6.25044	3.58012e-07	7.01342e-06	Crot
ENSMUSG00000003644	111.033	198.668	172.586	171.097	167.042	157.803	163.771	181.409	82.2581	142.152	107.481	103.614	49.0633	90.8863	78.7596	119.5	105.087	229.565	116.495	118.098	0.74982	7.04087	7.34392e-05	0.00081536	Rps6ka1
ENSMUSG00000003746	110.854	99.6995	105.143	92.0858	113.841	100.102	98.7717	105.331	332.796	152.899	215.946	164.262	330.608	256.98	337.538	268.698	103.674	93.4527	110.239	98.3778	-1.32372	7.48719	1.1295e-16	1.31107e-14	Man1a
ENSMUSG00000003779	166.349	149.505	179.18	173.992	122.543	157.56	136.662	177.249	128.571	112.514	115.325	138.545	69.1438	140.295	128.587	135.84	160.75	132.223	108.187	156.753	0.371832	7.12522	0.00763404	0.0415672	Kif20a
ENSMUSG00000003824	61.8009	65.4868	70.0922	70.9465	49.6662	76.0402	55.4657	69.4186	41.8127	34.8015	35.2464	47.3422	40.5235	67.6196	55.6271	54.2757	54.7691	45.9065	53.5231	76.2929	0.453895	5.83502	0.000987687	0.00772973	Syce2
ENSMUSG00000003847	20.2691	36.0702	23.5344	21.257	34.5268	27.0227	33.7859	17.4185	41.2279	59.0692	63.0547	42.4035	39.8241	31.1182	32.4607	22.9527	19.7501	49.7514	27.6037	36.3888	-0.659345	5.16214	0.00442648	0.0270688	Nfat5
ENSMUSG00000003849	16.01	6.75151	14.3049	9.11313	11.1952	5.56145	10.898	12.948	16.271	16.2098	19.7968	26.4194	9.01142	16.9539	13.4825	28.8875	17.4815	7.36153	12.9433	8.5163	-0.768554	4.03379	0.0021291	0.0148642	Nqo1
ENSMUSG00000003868	101.506	141.285	181.225	202.04	95.4102	179.638	130.853	195.978	88.9199	75.2299	84.8858	129.063	88.6514	92.0566	138.003	117.197	98.1711	107.69	111.517	140.429	0.590394	6.9972	0.00113083	0.00869654	Ruvbl2
ENSMUSG00000003882	16.0209	5.81211	9.02403	7.20526	15.0357	12.445	7.3196	9.04759	51.9161	4.48483	28.289	9.71146	98.6102	9.27928	57.6655	16.4776	15.594	5.89635	24.9611	8.45151	-1.74246	4.5799	0.000457066	0.00401468	Il7r
ENSMUSG00000003992	16.1831	17.35	17.8015	15.0117	16.3934	17.3497	15.0333	16.8336	23.1902	34.6023	28.2216	33.0883	28.4132	29.1977	24.1438	26.0506	15.5741	22.9598	13.2695	16.8203	-0.78849	4.59083	3.56239e-07	6.98972e-06	Ssbp2
ENSMUSG00000004044	14.1063	6.62125	4.82281	3.43491	9.48472	8.93641	9.36013	4.38826	24.4228	14.6737	18.156	7.71637	12.9937	24.6067	19.8127	11.1577	12.3735	6.66952	10.7144	7.89811	-1.13076	3.80312	8.16402e-05	0.00089258	Cavin1
ENSMUSG00000004151	0.831845	1.23058	0.856838	1.08409	1.92888	1.2623	0.613938	0.896349	4.71942	2.96569	2.91671	2.02545	9.06567	2.72364	3.54837	2.27478	1.23441	1.47762	2.59596	0.743771	-1.69691	2.1254	0.00106643	0.00827818	Etv1
ENSMUSG00000004207	2323.13	1419.9	2396.41	2516.75	2977.82	2150.69	2209.41	2187.36	2262.65	1627.41	1646.57	1116.5	1859.73	1513.52	1559.78	1578.18	2521.4	1313.84	3539.67	1801.65	0.447772	10.9169	0.00487742	0.0293955	Psap
ENSMUSG00000004266	254.51	270.747	302.985	292.408	257.99	219.264	247.588	243.764	198.748	206.898	227.679	220.996	126.232	152.991	156.906	168.76	245.84	263.649	239.339	191.37	0.499746	7.79174	0.000793881	0.0064151	Ptpn6
ENSMUSG00000004270	80.1964	85.5324	70.4775	78.3133	68.0777	66.7551	69.1677	64.5913	106.51	96.7221	83.7661	80.3846	75.425	98.6676	93.7383	81.2522	88.1822	87.1862	63.4376	69.962	-0.308305	6.36094	0.00700592	0.0391114	Lpcat3
ENSMUSG00000004383	9.36663	7.448	8.01758	9.08119	14.0496	10.7351	17.5119	8.57655	6.06186	4.90228	6.00521	4.01521	4.96309	4.33909	5.74384	4.42522	9.77904	6.75275	15.8712	10.1315	1.03832	3.274	0.000150995	0.00153844	Large1
ENSMUSG00000004394	44.498	41.1379	42.7095	42.294	41.9507	43.7222	37.8585	42.3721	57.7781	41.2374	40.434	38.6053	65.6416	60.0387	62.9268	53.5708	40.4832	40.093	43.4301	46.3287	-0.328736	5.60015	0.00835619	0.0445773	Tmed4
ENSMUSG00000004508	54.7898	61.638	48.1992	51.5489	85.7552	52.4368	67.5038	63.6351	78.9403	91.9674	78.7244	49.5701	115.674	69.0472	93.3663	75.2512	57.7484	72.9309	89.125	56.1667	-0.444777	6.17189	0.00501429	0.0301003	Gab2
ENSMUSG00000004535	424.087	391.2	354.99	371.05	384.299	344.592	346.526	376.468	342.611	317.422	280.796	293.05	318.967	320.641	304.017	297.366	455.793	429.236	404.318	355.246	0.262001	8.40426	0.00233642	0.0160589	Tax1bp1
ENSMUSG00000004558	10.5238	14.6539	12.3787	9.0954	16.2096	29.8409	17.6014	11.5642	24.0685	51.9831	21.4142	25.8627	13.763	39.1348	29.7155	14.5343	13.3857	17.1957	21.4174	27.6863	-0.873072	4.52987	0.00319841	0.0207113	Ndrg2
ENSMUSG00000004562	14.7031	11.8746	18.8541	18.106	15.2877	17.1798	22.8698	9.56059	18.895	31.7809	34.2151	25.7749	22.5752	28.4292	29.817	32.8104	12.2796	8.58037	13.718	13.5984	-0.81383	4.57129	1.93192e-05	0.000250203	Arhgef40
ENSMUSG00000004568	31.5348	55.1894	50.0062	45.2583	41.4843	41.3331	40.9557	41.6945	15.5656	35.1594	31.7116	34.6257	14.4102	26.994	23.2874	30.4151	26.7883	55.7761	50.4906	35.4373	0.695002	5.19164	0.000322687	0.00295995	Arhgef18
ENSMUSG00000004612	30.7921	52.2744	27.4465	33.3206	21.2279	28.1308	19.9212	27.5327	12.0854	18.4007	6.05323	12.8045	3.26606	9.67696	9.52195	6.36956	38.5453	44.5326	32.6806	35.2686	1.6003	4.43547	5.45483e-09	1.57089e-07	Nkg7
ENSMUSG00000004631	5.44597	2.8792	1.87462	1.15769	4.45995	2.57761	3.21836	2.62326	17.3323	24.5886	9.50304	17.9839	18.1006	28.2791	14.5501	19.337	5.50506	6.59727	5.42728	3.56909	-2.58804	3.66258	1.65816e-19	2.67459e-17	Sgce
ENSMUSG00000004633	31.2001	29.7362	29.2066	31.7712	34.1378	30.4804	37.439	34.3805	12.1668	14.8168	14.7909	15.2504	8.54832	13.3369	10.9637	12.0962	32.4141	39.7118	31.4935	31.8071	1.3217	4.59363	2.76424e-16	3.06535e-14	Chn2
ENSMUSG00000004665	226.554	322.667	111.758	117.747	202.597	273.617	126.587	143.997	114.124	137.369	42.762	36.9546	68.8498	118.317	57.0031	48.9507	242.998	379.547	170.47	238.16	1.26954	7.06831	2.76219e-05	0.000343064	Cnn2
ENSMUSG00000004668	116.94	274.952	93.488	86.4579	146.298	236.544	201.056	193.984	48.7229	174.785	38.8503	40.1044	33.2928	38.0784	41.2798	22.5425	158.717	497.746	138.014	284.505	1.57031	6.8101	3.92601e-05	0.000466613	Abca13
ENSMUSG00000004698	4.65896	4.02696	3.81791	3.46571	7.63304	3.96409	6.17374	2.15496	8.90987	14.7594	7.97674	11.6392	14.7753	12.1123	10.391	7.02123	5.05909	4.27513	6.53378	3.52885	-1.27446	3.2581	3.42013e-06	5.49522e-05	Hdac9
ENSMUSG00000004707	21.7502	13.7627	21.3216	25.331	20.6058	14.5867	23.5036	17.4298	41.6967	26.8121	36.3434	32.5123	54.0571	31.7823	33.3011	33.7289	21.1265	9.40249	21.8774	14.4473	-0.879858	4.88687	1.43177e-07	3.02425e-06	Ly9
ENSMUSG00000004709	47.7031	37.7782	33.1876	48.2439	46.5079	36.8785	58.3674	43.7717	21.7615	15.3722	16.805	15.3586	26.7871	21.3915	25.2798	20.9613	52.3949	36.8913	60.2732	28.3416	1.09061	5.07349	1.73165e-13	1.18171e-11	Cd244a
ENSMUSG00000004730	317.095	140.109	143.77	178.851	309.005	173.952	250.752	175.338	612.223	454.898	307.183	637.154	905.105	1499.36	770.464	1279.77	296.921	153.333	331.386	172.046	-1.93364	8.96177	1.94795e-12	1.08491e-10	Adgre1
ENSMUSG00000004768	2.5343	5.00604	5.10688	3.98197	2.87014	4.8361	2.77032	4.08455	7.45849	12.4185	11.9452	12.8263	7.57687	8.3021	7.96471	8.13826	2.18901	4.52806	3.72342	3.81777	-1.28081	3.10783	1.12256e-05	0.000157006	Rab23
ENSMUSG00000004771	100.642	79.0748	63.4253	79.9636	81.7307	74.8065	75.0187	78.7879	112.32	84.6829	93.2461	101.992	91.567	125.468	97.1748	112.323	98.142	89.8256	79.83	67.6245	-0.381009	6.51281	0.000206024	0.00201482	Rab11a
ENSMUSG00000004791	2.12067	0.620727	2.00236	1.69552	2.69265	1.75688	7.23548	2.13971	11.3512	1.37388	3.46575	1.85932	37.0793	3.20078	17.9659	6.56832	3.05926	0.481901	4.47112	0.861894	-1.96453	3.0505	0.00205824	0.0144344	Pgf
ENSMUSG00000004837	3.82572	7.0178	10.987	16.052	6.20282	4.16139	15.7284	13.0655	16.8699	15.5926	31.0729	21.5955	27.3757	19.1033	26.7695	23.646	6.67688	5.15496	5.31742	10.1215	-1.24245	4.16634	1.55788e-06	2.69482e-05	Grap
ENSMUSG00000004864	6.3416	16.2421	7.83992	11.2474	6.74852	9.86774	7.88864	13.8197	4.71934	11.5833	5.14172	5.01759	1.89574	5.40102	3.492	5.2666	7.50306	23.1533	5.99889	10.369	0.881413	3.2513	0.00428039	0.026318	Mapk13
ENSMUSG00000004933	33.9529	33.7897	23.0867	21.7652	35.5049	34.9429	49.5523	21.7603	22.7628	30.5396	22.0549	16.4445	17.0938	21.8955	26.0293	11.5869	26.9392	32.4089	26.5692	25.9915	0.57284	4.80843	0.0074248	0.0407495	Matk
ENSMUSG00000005043	5.94976	10.9133	8.43389	9.94475	9.53163	6.27836	10.7639	8.99684	2.26094	4.1718	3.20547	3.59501	1.17361	2.33133	2.70243	2.37117	5.71806	12.5162	7.80553	6.55867	1.64373	2.93982	3.50797e-07	6.90476e-06	Sgsh
ENSMUSG00000005054	133.408	72.6675	73.2387	71.5383	122.926	88.4615	77.083	94.028	199.98	72.6923	132.524	91.4944	174.3	138.241	141.196	143.142	145.131	75.4248	165.473	100.456	-0.590366	6.83479	0.00144154	0.0106698	Cstb
ENSMUSG00000005107	9.81112	9.87466	7.50806	8.40311	10.1745	7.77674	9.98904	7.10278	18.4422	15.6529	15.7734	12.2624	18.3496	12.6428	10.4464	9.44721	10.8151	9.87004	13.441	9.73765	-0.68134	3.73187	0.00146524	0.0108005	Slc2a9
ENSMUSG00000005161	152.45	100.617	148.283	125.21	116.295	110.067	124.145	118.651	200.197	136.49	166.887	130.199	161.296	163.594	198.854	154.694	152.003	90.1811	125.503	110.971	-0.409121	7.17396	0.00123434	0.00938725	Prdx2
ENSMUSG00000005410	309.1	300.761	388.813	378.937	234.802	287.143	281.401	347.309	239.468	181.212	239.926	258.312	166.453	207.433	210.583	289.233	306.794	229.854	235.656	281.084	0.486653	8.07072	0.000948023	0.00746636	Mcm5
ENSMUSG00000005413	33.3324	24.6065	30.6742	28.1312	37.1784	23.8182	21.6543	22.806	98.7466	49.225	235.013	36.0505	114.465	57.9654	54.1384	52.8789	40.336	24.7603	77.8096	26.7625	-1.69546	5.89647	1.24423e-06	2.19819e-05	Hmox1
ENSMUSG00000005417	87.6517	96.8611	128.934	110.257	101.804	110.682	116.553	122.938	62.1675	65.8086	73.132	74.6073	53.0667	68.6776	71.2445	80.181	82.5661	91.3118	108.447	103.07	0.660502	6.48891	3.21223e-08	7.82273e-07	Mprip
ENSMUSG00000005470	70.1578	71.8344	70.3001	72.2526	55.3422	70.8514	70.1185	76.3633	47.2461	43.972	36.4113	41.3613	28.5911	56.9638	49.3404	61.8433	74.7901	63.9301	59.7649	61.9961	0.595689	5.878	8.16595e-06	0.000118621	Asf1b
ENSMUSG00000005501	23.4363	20.4946	21.2613	20.8506	28.9106	21.2579	25.9292	19.9114	31.8901	40.176	42.8055	44.2539	40.6696	37.9778	35.9492	41.1571	23.2928	22.7416	29.3259	20.569	-0.798143	5.02714	1.55992e-09	5.12772e-08	Usp40
ENSMUSG00000005514	36.6542	49.9917	38.4271	46.0252	43.5166	32.3928	39.1572	42.7985	82.0779	84.4504	88.759	63.6509	60.869	59.5698	59.985	67.1998	39.4409	47.5316	47.94	35.4669	-0.802588	5.84381	1.33351e-07	2.836e-06	Por
ENSMUSG00000005583	49.5958	43.4865	81.0446	52.9404	70.5001	50.57	84.0203	46.4247	70.797	75.6257	116.219	73.9902	104.644	74.454	87.6569	60.2784	52.5226	29.3918	60.326	47.872	-0.48629	6.18241	0.00877444	0.0463147	Mef2c
ENSMUSG00000005609	93.7834	110.43	103.669	108.291	73.3354	94.9507	85.7892	90.0444	69.9209	81.8441	72.9589	90.1294	51.6923	78.293	66.1243	76.2102	91.5009	99.0906	71.7737	97.2935	0.362328	6.41252	0.00639223	0.0363681	Ctr9
ENSMUSG00000005656	119.872	78.1647	79.9359	88.8296	104.273	98.1255	93.7351	99.3407	144.084	93.3735	90.1087	98.8528	144.509	156.984	123.288	127.189	110.214	73.0291	105.867	94.354	-0.368072	6.76522	0.0020827	0.0145977	Snx6
ENSMUSG00000005800	211.575	270.177	230.601	291.164	205.577	184.334	132.553	499.665	635.909	404.451	351.018	506.387	491.598	496.731	222.928	602.57	207.539	316.172	305.444	194.397	-0.885999	8.46917	0.000179344	0.001792	Mmp8
ENSMUSG00000005802	95.1854	10.3286	19.1601	15.7165	143.142	22.7346	148.075	29.1538	26.4601	3.12059	9.92954	5.88838	22.342	7.02742	28.6436	9.17989	86.166	8.53763	71.0011	21.9321	2.06928	5.25836	0.000315797	0.00290318	Slc30a4
ENSMUSG00000005804	47.7632	35.5739	36.1928	39.923	46.7117	37.9276	47.6753	42.1389	37.2084	23.5543	24.4083	24.4116	37.425	36.9918	36.6436	35.9838	48.7294	28.6464	50.572	39.9022	0.367631	5.25706	0.00337192	0.0216207	Bloc1s6
ENSMUSG00000005824	29.8461	30.3135	19.922	33.4089	25.1519	26.5773	29.8082	37.937	96.2482	61.4298	66.3769	75.6559	107.289	93.4199	105.854	102.791	37.4003	41.6051	35.3064	24.8241	-1.60987	5.90321	2.88438e-29	1.70223e-26	Tnfsf14
ENSMUSG00000005881	64.3653	59.9159	56.3764	56.3256	62.1187	55.8028	54.3753	55.9832	81.746	70.3775	67.2219	60.2348	78.5361	94.0857	74.467	76.4155	61.6017	62.2032	57.2738	53.3581	-0.384466	6.08244	0.0001545	0.001569	Ergic3
ENSMUSG00000005936	253.592	212.075	204.507	203.619	224.366	166.497	248.814	205.771	158.979	159.69	148.45	157.607	113.537	100.434	130.652	114.688	244.965	236.111	188.478	152.646	0.645392	7.45031	1.73718e-06	2.98419e-05	Kctd20
ENSMUSG00000005947	5.89331	4.13767	3.56549	12.8933	4.83537	5.05114	5.54866	9.13072	0.642924	0.665914	0.258712	0.366607	0.502474	0.223162	0.861427	0.237514	4.57669	2.69645	2.27418	2.27969	3.44136	2.41664	1.80732e-10	6.97108e-09	Itgae
ENSMUSG00000005973	63.6682	62.4139	38.4575	56.0081	54.5376	52.5154	41.4535	64.7418	97.2628	95.2992	72.6902	112.116	120.417	191.224	124.193	147.655	63.3729	89.2992	64.6855	60.9964	-1.14927	6.45072	2.03317e-12	1.12732e-10	Rcn1
ENSMUSG00000006235	4.91043	1.32863	4.00656	1.08543	2.5376	2.13471	3.52221	1.60587	6.4495	8.86807	8.04228	4.57413	3.73798	3.11347	4.44746	4.64231	4.04021	0.874392	4.02512	1.00045	-1.03051	2.58052	0.00592816	0.0341842	Epor
ENSMUSG00000006262	48.312	41.7508	54.31	49.2064	52.6521	42.0603	48.0527	49.1432	95.9227	93.0398	117.827	93.6048	77.6703	67.9851	67.6804	92.6285	56.7806	53.0344	52.8337	46.7349	-0.892801	6.12096	2.05751e-09	6.55238e-08	Mob1b
ENSMUSG00000006273	179.906	171.318	185.103	199.253	208.54	180.855	136.209	185.609	264.069	195.396	266.754	198.502	258.585	221.264	213.75	210.441	204.587	161.274	214.437	177.414	-0.35269	7.6736	0.00263421	0.0177039	Atp6v1b2
ENSMUSG00000006281	100.767	44.53	85.3231	80.1584	135.041	80.719	135.531	75.297	40.4002	31.821	38.1271	26.3219	24.3818	24.655	30.2683	28.9357	106.897	42.2951	116.195	44.4335	1.56125	5.96225	1.01134e-13	7.05669e-12	Tep1
ENSMUSG00000006301	34.3397	26.3281	36.6233	34.882	44.172	26.3177	37.009	33.7796	65.2986	46.5937	76.2386	47.7404	83.4109	48.1623	58.2212	65.274	35.1846	27.6086	38.816	30.4003	-0.857293	5.61882	9.60742e-08	2.10448e-06	Tmbim1
ENSMUSG00000006344	7.56805	6.47196	4.7516	3.65	9.63641	5.9574	6.50739	6.24876	2.55284	2.47458	0.871065	1.16254	1.96867	2.22527	1.22669	1.53921	6.0471	5.87405	8.35367	5.06597	1.77517	2.57327	7.09724e-06	0.000105566	Ggt5
ENSMUSG00000006360	155.573	85.3358	70.6946	103.633	129.278	134.148	108.838	92.875	51.2769	43.6703	41.7049	25.5702	31.5562	64.1429	38.0083	40.1438	145.103	93.4887	129.387	94.7756	1.36676	6.25989	6.56409e-14	4.7676e-12	Crip1
ENSMUSG00000006373	93.015	56.6892	75.4987	72.3411	75.8011	63.0416	69.4492	82.6116	116.932	62.2014	96.5683	81.6337	107.58	88.7128	108.107	106.783	94.9151	59.3874	80.1454	66.3394	-0.396604	6.41767	0.00222844	0.0154277	Pgrmc1
ENSMUSG00000006378	33.0248	34.0337	38.2389	47.6641	24.4287	38.6865	36.1756	41.7348	11.5841	9.05696	10.5487	15.0427	4.55573	12.5785	20.411	12.8192	29.3939	18.3056	20.1387	36.1894	1.58714	4.70141	4.69692e-16	4.98596e-14	Gcat
ENSMUSG00000006386	0.607207	0.120897	1.23673	0.245567	0.433776	0.0801139	0.572196	0.291919	5.56694	23.5313	12.5295	16.0374	10.6029	12.434	8.42973	17.0032	0.9235	0.172152	0.862006	1.00586	-4.56366	3.12862	4.96436e-19	7.51919e-17	Tek
ENSMUSG00000006517	49.7364	47.8938	37.8946	44.1009	37.2235	51.9804	55.7723	36.6822	38.2497	25.4573	24.0599	23.7148	19.402	43.8543	45.1035	24.8704	46.5067	43.005	36.922	50.0447	0.551713	5.29482	0.00156621	0.0114157	Mvd
ENSMUSG00000006519	318.66	310.566	330.178	386.437	318.555	347.421	300.54	405.179	235.477	202.032	203.771	225.583	235.54	303.818	196.96	295.126	334.179	312.404	298.728	297.423	0.508691	8.15876	4.75148e-06	7.37178e-05	Cyba
ENSMUSG00000006585	25.7196	34.1489	37.4701	38.6688	41.0389	26.9293	37.5253	27.6653	26.1548	26.6588	32.4689	23.2636	21.4727	18.0456	26.7093	20.2655	23.5774	34.4911	39.2455	28.2057	0.449141	4.93749	0.00751875	0.0411559	Cdt1
ENSMUSG00000006586	0.589588	0.445876	0.138285	0.121898	0.160505	0.73638	0.0997613	0.030327	0.652163	2.64876	1.46692	2.70735	1.77252	1.0985	0.461685	2.07952	0.311446	1.5057	0.714142	0.942296	-2.07237	1.5387	0.0073878	0.0406322	Runx1t1
ENSMUSG00000006587	7.71291	6.77966	3.94036	4.60465	9.50767	9.45438	6.52123	4.94134	1.10836	3.14969	0.777475	1.27747	0.252533	3.54176	0.911416	1.41918	8.46871	7.52878	6.62585	8.60923	2.00841	2.58966	7.27221e-07	1.33809e-05	Snai3
ENSMUSG00000006611	168.039	29.9757	44.3238	38.7177	157.23	70.6831	247.907	40.4244	71.0478	11.0333	18.0705	13.3688	52.4973	18.6377	90.3623	21.3782	142.046	24.3268	138.687	35.2639	1.41255	6.10213	0.00509895	0.0305048	Hfe
ENSMUSG00000006699	700.136	555.462	603.674	660.454	583.734	581.87	525.765	703.833	580.293	372.058	469.213	499.516	449.963	511.052	471.989	559.838	711.433	500.992	595.838	576.083	0.317302	9.09071	0.00288931	0.0191076	Cdc42
ENSMUSG00000006715	79.2944	65.1184	66.9811	76.2522	69.9458	74.0234	73.0697	75.9713	58.2985	43.6456	51.5704	54.9756	50.201	74.4432	58.2499	68.0724	78.5401	54.0576	68.4433	64.4194	0.326559	6.04284	0.00152779	0.0112014	Gmnn
ENSMUSG00000006731	93.0283	112.173	130.159	119.48	155.071	116.916	122.727	127.605	77.4819	112.686	97.4464	91.2755	71.7079	94.6082	76.4426	111.706	88.4416	104.196	124.749	108.749	0.394824	6.74859	0.00373906	0.0235492	B4galnt1
ENSMUSG00000007039	3.07701	4.53973	2.32148	4.45504	4.00175	3.24446	5.29557	2.65592	11.9382	16.3808	10.5125	6.54166	14.7566	9.45072	17.3492	6.88761	3.45937	5.83304	5.30796	2.6032	-1.64467	3.25976	3.42738e-08	8.28172e-07	Ddah2
ENSMUSG00000007415	82.1007	74.7771	74.6497	72.2589	59.6594	67.0579	61.9738	71.3178	94.0608	89.9483	81.6748	96.7007	89.0338	113.992	89.1844	121.006	82.3368	70.8439	61.3791	61.9125	-0.468766	6.40093	1.54029e-05	0.000205703	Gatad1
ENSMUSG00000007655	1.8818	1.29014	1.02039	2.29737	1.26929	1.57586	0.529147	3.91616	6.86179	5.29111	11.3627	6.58144	13.9003	10.139	5.36234	7.56715	1.0695	1.41208	1.74942	1.78852	-2.21402	2.7957	2.88486e-09	8.82511e-08	Cav1
ENSMUSG00000007659	25.3448	37.2964	26.4119	33.0589	43.8334	33.4371	34.1649	48.6049	69.6544	71.5503	82.4377	68.7593	109.656	100.991	89.2585	133.743	33.0159	37.4466	38.3159	33.7981	-1.37477	6.00049	1.00149e-16	1.17344e-14	Bcl2l1
ENSMUSG00000007682	36.4329	37.1148	39.6619	31.9744	27.6412	31.4127	21.8953	27.0549	50.1613	36.5896	21.8858	48.146	43.772	51.7546	52.5029	47.0535	45.2305	34.2251	39.6877	32.5272	-0.474976	5.29162	0.00346707	0.0221166	Dio2
ENSMUSG00000007891	1320.85	1038.95	839.377	1031.14	1416.14	1053.29	1025.6	1392	2486.01	1297.67	1625.5	1534	3369.57	3235.16	2717.38	3168.18	1331.28	1200.89	1761.32	1093.63	-1.0971	10.7716	6.4367e-09	1.81691e-07	Ctsd
ENSMUSG00000007989	2.64322	4.65984	2.73531	3.86521	5.05642	6.569	3.41556	2.55824	4.58612	13.0411	5.04253	8.66315	6.72664	10.6922	5.63437	11.5554	3.17039	5.46329	6.3443	6.75381	-1.05344	2.99453	0.000676234	0.00556952	Fzd3
ENSMUSG00000008193	12.0361	2.49304	10.3589	2.44073	10.7523	6.08331	13.4911	2.88913	2.2994	1.00125	5.1039	0.653809	3.23366	0.915915	5.71884	0.666996	8.1565	2.76265	9.00412	2.99011	1.56001	2.78709	0.0018395	0.0130926	Spib
ENSMUSG00000008305	23.7788	19.3707	20.9154	21.0947	25.4217	16.3905	29.9996	17.917	53.1419	47.9543	56.6776	50.6497	55.7171	54.8347	64.846	72.4678	21.1429	16.8774	18.4326	19.3328	-1.39075	5.35415	1.03868e-22	2.43404e-20	Tle1
ENSMUSG00000008318	73.7453	62.8694	69.5029	70.5596	83.3964	70.3841	70.743	71.1201	41.2504	49.7346	52.4508	45.7642	37.0808	53.0199	44.8149	45.7697	71.2474	61.943	62.4213	62.1112	0.61582	5.90738	9.55966e-09	2.58673e-07	Relt
ENSMUSG00000008393	44.0133	51.2747	36.5567	44.576	43.0602	45.1762	42.4094	48.6581	77.4093	62.6618	77.2045	44.0821	86.4085	85.7821	70.6988	73.0349	45.9638	52.6494	36.0418	45.8477	-0.710331	5.89456	1.31919e-07	2.81036e-06	Carhsp1
ENSMUSG00000008398	25.8247	29.4696	36.748	34.107	28.2286	29.6945	24.8044	30.1246	72.8357	69.3236	73.6995	54.3257	65.1159	80.9773	90.9735	75.3865	29.1369	24.0394	36.6524	33.3441	-1.29424	5.72075	1.4738e-20	2.65285e-18	Elk3
ENSMUSG00000008540	220.299	170.871	89.5638	108.584	190.792	148.116	142.395	168.233	252.335	198.895	154.49	152.847	206.473	339.291	176.571	214.996	180.334	178.818	165.97	146.617	-0.46729	7.50727	0.00881255	0.0464567	Mgst1
ENSMUSG00000008855	41.7392	46.1338	46.2728	51.9306	54.7486	52.534	55.1186	37.3424	51.0756	69.553	56.0226	47.5438	66.1039	62.3351	64.0031	69.117	34.2203	35.6598	47.1508	44.147	-0.343917	5.80095	0.00717487	0.0398889	Hdac5
ENSMUSG00000009090	86.315	64.4377	86.4069	65.0148	76.8523	72.1478	79.0101	76.6819	129.727	110.292	78.4254	81.1853	86.7676	83.1864	95.2338	94.7374	83.9897	63.3046	95.8186	55.3855	-0.337589	6.43082	0.00807938	0.0434963	Ap1b1
ENSMUSG00000009185	10.5751	0.148642	1.24001	0.0662837	3.03401	0	0.618803	0.0819166	66.4754	0.326666	3.57286	1.13901	55.7034	1.04939	4.19873	1.4654	8.50427	0.0844373	6.67321	0	-3.00003	3.47523	0.00775425	0.0420558	Ccl8
ENSMUSG00000009291	72.3293	74.6926	64.7023	61.9652	92.858	78.2435	77.601	71.9489	138.39	150.881	126.057	102.168	164.181	202.324	150.021	174.452	73.5836	72.3622	88.2945	75.4185	-1.03535	6.82015	1.43934e-15	1.41878e-13	Pttg1ip
ENSMUSG00000009350	810.64	2610.77	2701.18	2365.91	1206.43	1909.53	1104.47	1418.67	555.616	894.492	1990.87	1374.9	460.202	709.274	660.166	298.571	967.875	2081.47	1664.35	2259.45	1.00051	10.3662	0.00686003	0.0384657	Mpo
ENSMUSG00000009376	46.4344	58.4708	58.8345	77.5676	45.0874	47.1598	42.4159	61.2799	79.4184	75.8657	91.5426	94.6318	50.8016	76.3111	73.4104	69.1131	48.9139	32.273	49.6238	48.5637	-0.49532	6.06175	0.00217747	0.0151423	Met
ENSMUSG00000009628	5.83989	10.1628	4.68552	3.64862	4.56114	6.26825	6.11014	4.67056	1.19241	1.2467	1.56532	1.27349	0.907211	0.502675	0.922812	1.44947	5.72754	12.3545	4.81176	7.84525	2.21201	2.42093	4.35425e-07	8.39092e-06	Tex15
ENSMUSG00000009647	32.4598	48.7295	33.0735	35.3823	36.858	34.3551	28.359	36.8271	25.703	38.4002	22.1493	24.7567	19.23	24.2217	19.2675	24.6538	35.3861	62.1962	32.1737	37.7175	0.511973	4.99338	0.00224849	0.0155319	Mcu
ENSMUSG00000009687	367.62	307.679	256.216	316.21	391.065	334.981	313.692	370.928	492.477	350.945	327.067	377.021	597.831	606.43	420.846	454.271	386.472	411.564	447.6	305.446	-0.454511	8.59656	0.000228398	0.00220584	Fxyd5
ENSMUSG00000009894	34.212	18.1052	19.6542	14.5105	27.9042	21.6159	55.0289	21.1295	14.2285	9.9984	5.70619	8.60586	16.2715	13.798	17.2195	9.55958	23.748	13.8871	15.0906	16.4984	1.13603	4.38082	3.88495e-05	0.000462618	Snap47
ENSMUSG00000010095	169.28	184.277	150.235	184.031	167.714	163.232	151.206	186.611	245.644	227.473	215.464	209.941	332.849	199.725	188.382	222.719	185.338	209.496	159.741	154.751	-0.452448	7.63694	0.000111995	0.00117382	Slc3a2
ENSMUSG00000010110	58.8599	61.4918	48.1276	52.7187	57.7625	62.4889	56.7419	52.355	65.7828	77.2319	59.8133	59.2987	80.4415	79.1957	76.587	55.7277	53.9229	63.7456	60.6627	64.1083	-0.309166	5.99639	0.00485448	0.0292825	Stx5a
ENSMUSG00000010142	55.7606	54.1866	72.0375	85.0217	55.4051	59.5826	57.1839	66.2739	80.7835	84.7671	75.3293	97.6901	86.9987	124.17	77.7127	104.793	56.6592	53.6182	62.1881	70.9348	-0.539336	6.28915	4.0705e-05	0.000479654	Tnfrsf13b
ENSMUSG00000010461	0.62392	0.926888	1.35716	0.327024	0.666639	0.931288	1.05993	0.50577	0.842466	5.64192	2.64685	9.51227	2.419	1.00084	0.982802	0.570797	0.713599	4.14874	0.773577	1.50976	-1.7437	1.93236	0.00756045	0.0413114	Eya4
ENSMUSG00000010609	19.9499	19.5149	23.5597	23.5125	18.6504	14.3394	17.228	22.0934	40.1924	35.4507	40.9683	35.2074	30.2911	20.3584	28.9268	29.2689	23.0748	25.9543	21.877	15.5901	-0.726236	4.80228	3.58005e-05	0.000430021	Psen2
ENSMUSG00000011008	8.57378	2.54074	4.64992	4.55043	8.73577	3.60459	6.96809	4.79201	26.5907	5.37982	24.7464	11.4342	39.0596	7.07965	25.0393	12.169	7.72236	2.93603	9.75714	3.45596	-1.76176	3.8096	7.47659e-06	0.000109893	Mcoln2
ENSMUSG00000011148	68.7886	97.8342	68.0305	82.1521	70.4636	97.4998	63.2904	69.6631	105.425	117.478	81.0041	82.7825	87.3192	190.865	99.6977	88.4114	72.6421	96.1996	88.4736	110.066	-0.470212	6.53178	0.00703831	0.0392351	Adssl1
ENSMUSG00000011256	9.35526	19.7004	1.68982	3.10283	17.364	9.55021	8.03711	14.2268	3.42808	4.36011	0.731285	0.747708	5.59627	0.485392	4.24972	1.30117	7.08006	23.698	10.6104	7.8177	1.91735	3.06097	7.46862e-05	0.000826004	Adam19
ENSMUSG00000011382	23.1208	29.6143	29.4425	24.0297	28.3624	39.3022	31.8704	22.5134	33.9934	49.2554	31.8577	45.4647	43.5219	50.1835	42.4362	33.8282	27.3755	31.4411	36.8183	43.7644	-0.542048	5.18513	0.00017602	0.00176304	Dhdh
ENSMUSG00000011752	684.634	871.938	879.016	937.706	699.684	1083.32	893.919	969.457	679.794	591.523	454.632	553.228	526.226	950.719	852.962	687.376	634.281	740.413	836.098	937.866	0.402935	9.56867	0.00769541	0.0418211	Pgam1
ENSMUSG00000011831	36.4293	47.2201	30.91	35.4774	41.987	44.2227	34.0837	33.7044	54.5445	76.8522	70.1827	65.5306	60.64	64.7483	54.5562	53.6999	34.1308	40.2975	42.6456	49.8636	-0.733515	5.69159	6.98478e-08	1.57158e-06	Evi5
ENSMUSG00000011960	83.5354	85.7156	93.3383	85.5792	97.6979	82.4929	95.4054	92.5385	108.502	132.582	105.3	103.048	120.07	99.2526	125.896	102.368	89.9021	118.301	90.4829	70.705	-0.338285	6.66587	0.00102626	0.00800641	Ccnt1
ENSMUSG00000013089	22.6932	29.3032	18.2703	18.7075	34.3863	25.5777	26.9262	17.4067	61.1575	44.1861	39.2193	26.4688	50.9213	46.4334	63.8396	35.0498	23.7834	31.056	42.4335	26.7097	-0.935954	5.18992	9.58385e-07	1.7226e-05	Etv5
ENSMUSG00000013593	141.624	143.136	144.048	163.543	119.679	144.489	133.922	153.916	115.43	92.7457	103.763	118.592	109.636	112.685	124.069	127.276	138.014	111.655	121.889	136.725	0.33049	7.0016	0.000601605	0.00505202	Ndufs2
ENSMUSG00000013846	47.921	42.5298	32.4789	26.2854	82.8492	40.4993	69.9825	39.9231	79.9719	73.4286	73.9003	34.4322	94.2354	100.355	126.02	82.354	32.8278	30.463	60.4425	38.1476	-0.816292	6.05278	0.000600969	0.00505009	St3gal1
ENSMUSG00000013974	64.5488	91.7446	35.1568	48.7631	57.0159	73.1897	42.0227	96.237	32.7559	38.7333	18.8904	19.3466	30.5389	30.821	19.8178	18.3763	57.604	115.036	49.0289	80.0814	1.25688	5.52421	2.4448e-08	6.04869e-07	Mcemp1
ENSMUSG00000014075	19.7503	16.7941	12.1923	15.6897	16.8482	16.7787	13.8321	17.8019	11.823	10.3057	7.71531	12.2564	13.8475	13.6916	9.57134	8.45295	14.8248	15.9315	16.7243	20.0242	0.548766	3.9373	0.00652209	0.0369714	Tctex1d2
ENSMUSG00000014077	142.141	143.466	115.008	124.582	134.043	124.669	121.565	125.797	117.939	104.148	87.2315	96.8744	92.7488	111.963	99.9917	98.7998	135.993	140.504	115.282	132.68	0.337109	6.84943	0.000239964	0.00228906	Chp1
ENSMUSG00000014226	193.421	150.022	202.981	239.428	155.298	192.824	125.799	261.535	131.747	71.7293	118.891	188.931	137.404	128.417	120.611	182.65	177.759	122.982	162.119	184.813	0.489849	7.33744	0.00548207	0.0321082	Cacybp
ENSMUSG00000014353	31.9437	29.0099	22.6828	29.9057	33.3981	38.0797	27.0829	30.8368	45.2791	43.0786	38.0045	31.2143	36.4044	41.6025	35.6961	37.0475	32.866	38.8619	41.7178	38.7493	-0.354383	5.16747	0.00513981	0.0306464	Tmem87b
ENSMUSG00000014547	287.022	132.324	196.733	168.748	371.562	164.811	363.892	190.82	203.085	104.944	111.413	88.3412	140.779	80.2152	166.153	96.8409	299.036	130.529	317.645	154.854	0.897524	7.47472	0.000171432	0.00171986	Wdfy2
ENSMUSG00000014776	1.23835	1.57979	0.728332	0.828108	0.950423	1.04413	1.14729	1.28718	1.5996	5.18214	2.9552	11.7328	1.0302	2.20716	2.28143	1.85219	1.22118	4.30252	0.908012	1.40488	-1.61559	2.09918	0.00735406	0.0405044	Nol3
ENSMUSG00000014932	2.63449	2.23153	1.53089	0.921605	3.22442	2.43474	2.52276	2.17334	5.09911	8.50085	5.36049	7.51401	9.2277	11.8734	8.54806	10.1086	2.18389	3.8896	2.94184	2.09185	-1.85881	2.83347	5.6438e-08	1.3029e-06	Yes1
ENSMUSG00000014956	388.556	395.13	334.458	332.156	331.475	351.344	256.387	283.36	329.919	279.144	250.396	238.118	278.982	267.503	215.976	219.984	395.281	384.607	316.324	379.605	0.350737	8.20556	0.00587175	0.0339196	Ppp1cb
ENSMUSG00000014980	10.4903	10.4501	13.8569	16.141	10.9631	11.1608	10.3283	15.9813	13.0829	13.0504	17.7972	24.7936	19.2671	18.1093	14.4292	20.5124	11.0904	11.0577	11.1709	11.7619	-0.511907	4.06719	0.00804492	0.0433483	Tsen15
ENSMUSG00000015133	35.1534	33.4493	42.3726	36.2786	45.5201	33.1047	62.8014	36.2868	21.3188	23.354	33.0469	23.4293	21.5941	16.2911	23.1572	22.3062	30.734	28.6495	41.0223	27.0725	0.796474	5.06147	1.02022e-05	0.000144978	Lrrk1
ENSMUSG00000015143	95.7342	113.174	108.193	101.228	128.107	91.0408	116.91	112.809	54.1326	56.0824	57.9229	34.9305	30.6102	31.1089	45.4284	43.5622	81.8341	119.873	117.215	96.5802	1.26788	6.27253	2.72886e-16	3.05337e-14	Actn1
ENSMUSG00000015176	94.677	107.503	157.892	134.606	117.894	100.052	100.278	134.091	109.605	79.1804	96.1189	96.491	97.2333	55.198	80.658	92.7156	139.326	83.6902	118.353	85.7427	0.410091	6.70198	0.00753566	0.041216	Nolc1
ENSMUSG00000015189	62.6905	62.2165	44.4198	57.5756	41.7137	56.9471	38.4019	68.2699	68.3864	72.5481	56.1712	85.3013	66.5194	86.3316	67.1932	81.1168	55.8771	57.7941	47.7056	58.6215	-0.442332	6.01009	0.000497781	0.00431133	Casd1
ENSMUSG00000015243	13.7163	10.2611	19.3249	16.8702	10.2041	10.6442	5.43386	7.71507	103.022	97.3504	126.213	84.0028	73.8639	86.7861	44.2114	108.775	14.6423	15.1394	26.9524	15.2973	-2.94825	5.724	1.43629e-29	8.91936e-27	Abca1
ENSMUSG00000015291	43.7716	47.0642	29.8871	29.9585	51.5217	53.3957	52.665	34.3944	51.9002	102.215	50.0566	50.1201	61.9377	58.8914	69.5914	49.2286	43.8656	81.3076	46.6364	54.6622	-0.548776	5.74458	0.00338742	0.0216864	Gdi1
ENSMUSG00000015305	8.18052	15.0168	10.9732	7.45613	12.9702	11.1945	13.5202	5.63567	24.9814	24.0694	21.117	17.909	17.8516	15.9901	15.1543	19.7308	8.77553	7.81455	14.0441	10.4526	-0.888764	4.07866	1.11645e-05	0.000156505	Sash1
ENSMUSG00000015316	4.90987	0.813465	1.48591	1.33604	3.33457	4.11185	5.94013	4.34345	9.19862	16.5128	11.3764	15.925	11.9671	10.8859	10.8085	14.1713	4.09433	0.897396	5.45276	1.3869	-1.91152	3.29227	1.26508e-11	6.13759e-10	Slamf1
ENSMUSG00000015340	619.01	1031.29	579.274	623.009	569.454	803.659	382.186	866.764	195.755	296.912	188.324	167.799	101.215	178.687	97.8592	121.402	642.694	1140.22	513.108	854.525	1.99032	8.7225	2.58506e-15	2.41402e-13	Cybb
ENSMUSG00000015355	124.798	76.3307	106.29	108.213	105.195	83.2555	121.678	104.984	130.007	122.558	102.818	225.639	154.79	280.518	157.189	310.482	108.953	74.2461	107.325	76.5501	-0.833937	7.16798	3.96892e-05	0.000471261	Cd48
ENSMUSG00000015437	799.384	345.27	291.461	393.91	235.684	141.744	395.202	615.243	128.012	41.5779	53.8225	39.788	9.56504	1.97453	56.916	20.5676	683.673	391.714	73.4934	68.1941	3.14736	7.78417	9.04402e-09	2.45255e-07	Gzmb
ENSMUSG00000015501	6.79712	7.11256	7.27171	6.61912	21.6813	7.98697	9.05767	4.83885	16.7356	22.4238	36.33	16.1686	16.4543	17.2155	17.1446	16.5253	8.3246	11.7497	13.756	8.02665	-1.17747	4.01962	7.0688e-05	0.000788102	Hivep2
ENSMUSG00000015533	6.38244	5.99954	1.77528	5.0673	10.7654	5.69885	8.42798	10.1709	3.10371	2.08399	3.94393	2.60898	4.93643	0.873017	3.01875	1.90423	7.26848	6.98782	5.42336	3.66235	1.22523	2.74032	0.000540374	0.00460951	Itga2
ENSMUSG00000015542	19.4148	18.167	10.7651	16.6228	12.7973	14.7815	12.5743	13.255	21.248	23.9665	13.3293	18.1972	28.1511	20.2936	24.8205	19.459	15.7964	22.2383	17.5074	15.1196	-0.5249	4.29862	0.00261563	0.0175981	Nat9
ENSMUSG00000015568	225.447	116.537	246.726	174.543	516.197	236.296	163.749	180.765	626.579	404.594	700.718	447.514	732.489	544.423	574.327	643.488	290.806	168.87	420.311	250.645	-1.35193	8.66218	1.46971e-08	3.81082e-07	Lpl
ENSMUSG00000015619	1.06156	0.570336	1.69733	0.576244	0.705509	1.33016	1.06245	0.29966	2.67755	4.22703	1.15088	2.77614	2.89378	3.61275	2.59817	2.59809	0.754905	0.952584	0.559684	0.807035	-1.51317	1.92797	0.00522687	0.0310463	Gata3
ENSMUSG00000015647	29.632	43.9501	15.7284	45.4779	66.1624	34.1353	39.137	54.712	77.3063	99.5757	124.999	59.548	86.6867	92.1721	87.2861	83.3738	27.8373	122.604	56.6169	40.2888	-1.14532	6.05116	1.05948e-07	2.29247e-06	Lama5
ENSMUSG00000015714	107.121	101.036	121.009	116.956	99.3595	102.081	90.553	116.948	132.193	125.622	147.569	135.627	144.773	112.176	118.659	137.932	110.212	105.592	112.452	94.4951	-0.315454	6.90577	0.0035129	0.0223173	Cers2
ENSMUSG00000015755	101.229	97.0329	106.838	101.474	119.45	90.2251	106.924	104.673	121.566	142.256	127.789	123.508	122.05	116.323	122.127	128.998	105.872	113.87	106.196	91.7665	-0.293905	6.84676	0.00258635	0.0174389	Tab2
ENSMUSG00000015776	72.0628	81.2789	84.1882	86.8818	73.6093	84.5748	63.1572	92.6104	65.5623	62.2538	65.6636	64.6254	52.6683	58.4466	63.4089	75.826	76.7907	72.5827	59.8298	80.3823	0.314829	6.1839	0.00637114	0.0362647	Med22
ENSMUSG00000015837	181.965	170.361	140.017	154.103	220.539	163.391	182.278	186.822	249.87	212.38	332.697	138.447	393.852	209.481	270.662	219.556	195.492	212.99	159.213	170.477	-0.557825	7.73792	0.00158424	0.0115268	Sqstm1
ENSMUSG00000015850	2.07323	3.05501	1.03859	2.57939	4.84971	3.76292	3.96038	2.09745	9.12215	21.3883	5.99265	6.67666	11.9635	16.6901	22.1059	8.61809	2.71162	6.15843	3.08243	4.10235	-2.09951	3.28203	1.80906e-08	4.58541e-07	Adamtsl4
ENSMUSG00000015852	16.0821	18.9962	14.032	12.0347	20.8611	36.6755	8.49512	15.7539	48.0206	48.1539	35.9231	45.2929	58.3461	76.4318	27.342	56.3335	21.2264	17.9022	22.804	29.0344	-1.47108	5.13224	6.79974e-10	2.36562e-08	Fcrls
ENSMUSG00000015889	618.821	870.432	605.132	703.17	591.771	966.602	512.16	777.621	336.171	530.475	223.89	394.606	163.382	522.026	303.451	379.311	690.692	968.599	682.816	944.112	0.970724	9.03678	8.68334e-06	0.000125404	Lta4h
ENSMUSG00000015947	10.6838	6.10982	7.30139	16.2272	5.42181	3.73543	1.98185	6.22189	28.7939	22.4476	18.8649	21.8981	19.6862	16.6494	5.81673	15.4025	14.1897	4.27782	18.4991	4.79217	-1.36903	3.88323	3.68895e-05	0.000441395	Fcgr1
ENSMUSG00000015950	664.523	760.666	517.388	545.308	574.027	690.748	580.382	582.061	368.967	415.261	290.839	301.599	267.7	384.864	263.402	277.778	644.478	815.287	493.963	648.094	0.918457	8.85528	1.11258e-11	5.44026e-10	Ncf1
ENSMUSG00000015968	1.95527	1.11704	0.708255	0.717132	2.17663	0.624572	1.05638	1.44672	10.055	6.53013	6.19412	5.27399	8.11026	5.45179	4.12035	3.64238	1.18786	3.14151	3.64719	1.67661	-2.23193	2.48844	1.62418e-07	3.39601e-06	Cacna1d
ENSMUSG00000015970	15.6794	10.6486	14.6525	8.7335	10.2124	6.94734	9.20649	6.98443	4.01462	3.37684	1.51752	2.93314	3.45745	1.62821	3.03218	2.34493	17.8825	9.9922	11.3966	10.364	1.8402	3.08019	1.76411e-09	5.67624e-08	Chdh
ENSMUSG00000015980	1.43877	1.20246	0.53937	0.917936	1.08038	1.49156	1.02947	0.782007	2.69812	2.22219	2.7331	1.37656	5.69788	2.40239	4.57133	1.77189	1.02285	1.56177	1.39244	1.70931	-1.3782	1.97617	0.00700575	0.0391114	Lrrc27
ENSMUSG00000016024	27.7802	48.943	34.5908	32.0563	28.1501	29.3279	33.8197	26.0623	85.9179	101.875	57.8075	52.3061	72.0377	75.3144	72.1484	52.0233	38.3594	52.4622	33.6442	30.2783	-1.13548	5.73642	5.02735e-10	1.7891e-08	Lbp
ENSMUSG00000016239	18.0327	25.2981	25.3183	24.3202	13.4606	25.2135	12.1795	24.6778	32.4294	29.7689	38.0854	40.5359	33.148	43.9429	24.7523	46.6881	19.8999	22.783	16.9463	26.354	-0.78561	4.91654	1.28029e-05	0.00017551	Lonrf3
ENSMUSG00000016382	19.344	8.66243	10.946	8.73567	13.2398	9.76506	10.6562	8.16524	34.151	7.53132	21.3025	11.3446	30.0709	21.2303	21.3128	17.697	18.8803	8.81269	15.4229	10.3982	-0.880237	4.13712	0.00112546	0.00866063	Pls3
ENSMUSG00000016477	19.7701	26.9013	26.3292	24.2101	37.2318	25.2474	28.6329	25.8515	36.1056	39.923	43.0251	36.009	30.4876	29.1132	33.0328	34.4647	23.868	32.7276	27.6861	25.1182	-0.41073	5.02749	0.00524449	0.0310736	E2f3
ENSMUSG00000016494	151.447	222.069	158.707	197.836	165.554	172.364	178.612	219.943	204.935	198.847	205.461	329.548	418.586	404.229	378.859	427.482	138.476	242.729	195.723	195.095	-0.804385	7.96098	2.40344e-06	4.03389e-05	Cd34
ENSMUSG00000016495	53.4003	38.8664	31.9004	43.866	38.5972	36.3591	32.8311	42.5852	67.1454	74.657	60.3614	66.6727	70.6496	56.2508	61.2598	57.9902	49.8753	61.2926	47.4027	38.9144	-0.705215	5.73748	5.01219e-09	1.4613e-07	Plgrkt
ENSMUSG00000016496	54.0322	21.0216	29.3449	20.8236	52.4055	26.4849	41.2555	26.4228	107.264	54.4951	77.8792	55.3223	174.929	72.2753	82.9399	65.5695	51.7774	34.0693	75.3581	31.0368	-1.35179	5.93114	1.34039e-07	2.84575e-06	Cd274
ENSMUSG00000016528	237.902	271.216	333.666	300.455	309.061	305.739	251.32	335.541	406.668	322.89	441.652	338.678	378.106	385.443	487.793	439.33	240.137	258.56	280.602	305.483	-0.463225	8.42821	0.000152239	0.00154858	Mapkapk2
ENSMUSG00000016552	23.8188	30.0287	34.2087	34.3448	21.439	30.385	26.4694	35.8802	5.31638	10.4879	6.85826	10.0389	6.28984	6.27055	6.96889	9.83217	23.028	33.2884	24.5209	26.7945	1.90311	4.34802	3.24981e-22	6.84113e-20	Foxred2
ENSMUSG00000016619	87.1131	100.373	112.634	104.546	89.8721	83.2313	110.75	101.102	87.3466	66.7157	78.217	85.9404	67.643	63.9732	85.2837	88.8611	97.2949	86.429	86.8184	85.6104	0.328984	6.47856	0.0049871	0.0299515	Nup50
ENSMUSG00000016756	14.1308	9.38771	10.3468	5.8585	13.3295	9.65819	22.1704	6.39656	19.9213	58.9726	30.0123	24.4317	13.7744	14.8159	23.2867	11.8743	13.0477	13.5692	14.6679	8.94271	-1.14459	4.31186	0.00135986	0.0101377	Cmah
ENSMUSG00000017002	119.297	131.951	59.5135	117.292	152.745	95.3993	83.2412	155.338	18.957	20.3561	8.8153	9.8224	10.4316	9.48661	13.8985	7.20174	69.1743	55.7696	47.153	35.5742	3.17113	6.00002	7.54603e-42	1.04135e-38	Slpi
ENSMUSG00000017291	154.979	177.131	200.493	192.216	210.294	194.509	172.11	182.831	224.797	254.037	266.153	238.627	217.381	224.948	203.725	214.321	184.503	202.963	181.658	202.529	-0.32962	7.69891	0.00308137	0.0201107	Taok1
ENSMUSG00000017309	5.12587	5.29213	7.62339	6.57737	7.29756	8.56499	7.72116	5.78072	2.03219	5.44027	3.2356	7.51744	0.985179	2.1148	1.29385	1.29589	5.70791	6.1553	7.38629	5.67432	1.13124	2.7581	0.000903506	0.00717158	Cd300lg
ENSMUSG00000017386	6.89559	7.74749	9.74636	7.40261	4.23768	7.21585	9.23226	6.32118	2.98138	3.52581	3.51488	3.6263	1.89461	2.84214	4.04801	5.04901	5.97831	4.09797	4.30446	6.14543	1.05931	2.86507	0.00117212	0.00898072	Traf4
ENSMUSG00000017466	18.2354	18.7763	12.2848	10.1555	19.1925	11.5644	18.0538	21.6451	32.2909	37.3327	19.9458	26.3128	23.396	32.8983	25.0363	32.1352	18.8124	25.6922	20.1942	10.8679	-0.828656	4.58996	2.49072e-06	4.15232e-05	Timp2
ENSMUSG00000017493	89.0354	171.023	160.23	181.308	102.461	147.042	122.115	148.832	63.5113	83.834	84.7007	92.1805	57.7976	101.08	72.8341	99.8448	85.2136	136.979	98.5015	129.343	0.766849	6.80504	1.1317e-05	0.000157575	Igfbp4
ENSMUSG00000017499	69.8854	70.1424	82.5794	82.5122	56.7379	68.7644	67.7527	74.556	62.4643	41.0089	54.0812	60.658	39.8885	46.2846	59.4239	57.8258	71.707	51.6988	57.3145	61.201	0.432085	5.98436	0.000936324	0.00740239	Cdc6
ENSMUSG00000017631	123.176	123.275	149.706	144.701	138.924	111.408	165.943	143.179	88.0311	83.6827	99.0487	75.5076	75.7166	60.0206	90.2712	87.768	103.008	130.407	146.817	93.7028	0.719071	6.78984	3.61377e-08	8.66468e-07	Abr
ENSMUSG00000017639	17.1996	18.3496	15.713	31.0818	11.988	13.263	33.7237	17.937	4.41582	3.68609	4.47887	3.44556	5.64727	1.38318	3.40829	2.62084	17.7615	19.8274	18.7882	9.04962	2.40468	3.76235	3.0325e-14	2.36878e-12	Rab11fip4
ENSMUSG00000017652	10.3038	3.31771	5.95899	4.09947	8.25624	5.05544	14.0867	4.39187	2.73852	1.74593	4.04762	2.50247	3.81734	1.4008	3.94554	1.84114	10.1	3.35986	6.67892	2.68692	1.28057	2.75183	0.000749867	0.00608716	Cd40
ENSMUSG00000017664	65.519	71.7509	77.8	87.814	65.292	66.6008	70.3606	84.364	49.1979	42.9648	40.235	53.1778	63.9967	53.784	49.4074	59.7665	66.395	61.7768	62.68	60.028	0.505866	5.9911	6.71863e-06	0.000100295	Slc35c2
ENSMUSG00000017707	869.171	770.155	746.754	730.523	762.638	655.731	706.49	626.006	1133.57	1122.16	998.89	948.391	1268.75	1146.2	1099.98	1011.61	922.489	791.419	816.051	730.028	-0.582925	9.81811	3.34448e-08	8.11297e-07	Serinc3
ENSMUSG00000017715	51.4034	53.5053	61.3372	65.2968	60.7532	54.3135	61.0298	62.4515	48.4914	39.6606	52.1163	40.1265	44.3754	33.8471	48.9786	48.1642	45.2871	58.5584	60.2208	51.116	0.388361	5.72546	0.00128832	0.00969165	Pgs1
ENSMUSG00000017716	104.752	95.7981	108.446	116.745	81.9082	110.303	94.5555	110.817	74.2762	68.1365	70.5748	91.3299	51.1132	87.8513	77.3007	83.1897	109.234	92.8722	78.0776	103.087	0.43729	6.49007	0.000253368	0.0023985	Birc5
ENSMUSG00000017737	27.4115	86.7501	39.9214	60.1347	83.2473	53.4989	37.9385	99.6307	3.89521	12.3577	4.69196	2.90104	2.06587	0.480394	3.62701	2.10812	18.664	133.375	51.8504	36.2338	3.84696	5.0835	3.35355e-23	8.33022e-21	Mmp9
ENSMUSG00000017760	165.42	106.869	156.476	164.968	174.832	129.291	161.651	137.325	301.077	208.091	207.129	161.936	266.514	203.877	253.827	203.315	181.833	124.255	200.893	123.001	-0.605486	7.54788	1.19831e-05	0.000165735	Ctsa
ENSMUSG00000017774	92.0168	89.2368	106.197	101.033	135.437	101.288	106.255	105.429	140.288	133.042	145.453	107.067	133.5	130.08	138.49	179.918	100.007	89.4801	106.23	88.9118	-0.422011	6.93108	0.000506826	0.00436839	Myo1c
ENSMUSG00000017861	48.6631	71.1909	92.579	80.6528	59.6825	69.3367	71.875	78.1291	44.2471	52.2024	50.0128	60.0867	29.3568	40.1001	52.3811	62.6324	60.4709	65.5454	56.6911	65.2106	0.53642	5.94191	0.00159925	0.0116224	Mybl2
ENSMUSG00000017897	4.00198	2.69646	1.55441	2.41885	4.40276	1.70801	9.15694	4.57314	0.433167	0.462405	0.55868	0.909581	0.125035	0.301665	0.724496	0.276483	3.51498	4.71684	2.20613	1.94412	2.70589	2.02724	1.23388e-05	0.000169859	Eya2
ENSMUSG00000018001	24.9878	20.6673	17.382	20.37	21.1147	16.3395	21.1095	19.7617	33.7464	59.8321	47.8784	33.9592	23.2788	26.4264	28.9349	22.5668	24.0471	31.0383	18.7242	20.6818	-0.801544	4.86498	0.000461701	0.00404967	Cyth3
ENSMUSG00000018008	178.569	143.607	167.335	200.18	228.644	175.812	169.928	155.917	128.884	140.86	133.842	130.716	85.305	142.439	97.0185	125.429	189.688	144.628	172.197	149.962	0.50963	7.23117	0.000162346	0.00163531	Cyth4
ENSMUSG00000018042	31.6526	29.5673	36.7394	40.8643	39.8161	34.9998	47.8159	35.2028	51.7423	41.948	43.1272	40.224	45.1865	49.3978	55.1856	52.7372	36.5059	33.6798	40.5356	32.268	-0.365613	5.44727	0.0026797	0.0179805	Cyb5r3
ENSMUSG00000018102	363.703	370.786	349.75	423.364	411.045	406.237	437.244	416.891	272.014	157.894	245.788	179.957	186.666	379.942	315.509	308.367	362.926	275.235	330.015	382.838	0.625408	8.33617	7.56629e-05	0.000836061	Hist1h2bc
ENSMUSG00000018143	27.4014	23.9848	28.9077	30.3858	28.1072	20.5974	27.4953	33.7349	39.0078	49.4458	38.9016	34.9398	35.9207	33.8548	43.0272	54.1401	27.6217	29.4421	22.2534	17.5834	-0.590297	5.16653	7.89704e-05	0.000865677	Mafk
ENSMUSG00000018171	149.199	91.538	108.998	109.934	149.669	122.42	158.708	137.083	200.028	134.37	153.775	133.005	239.496	183.491	265.989	203.961	147.719	110.35	174.417	119.357	-0.570988	7.30436	0.000137886	0.00141532	Vmp1
ENSMUSG00000018209	320.951	288.25	279.479	269.69	316.734	251.961	276.997	292.339	250.167	232.388	243.873	206.619	225.835	206.955	213.922	213.929	324.739	276.075	275.703	258.201	0.339067	7.98982	0.000578533	0.00488137	Stk4
ENSMUSG00000018217	0.227231	0.56976	0.425255	0.430182	0.323054	0.919707	0.167017	0.839477	4.74364	3.38882	7.25883	4.46163	15.3467	7.20191	3.58544	14.7587	0.352761	1.02375	1.14161	0.977637	-3.66155	2.57157	3.27112e-10	1.20556e-08	Pmp22
ENSMUSG00000018326	174	177.645	163.927	184.666	170.835	150.226	143.825	181.064	145.707	106.85	124.206	123.832	94.9519	109.208	93.6602	111.776	164.255	156.189	167.958	159.59	0.550137	7.14033	1.29337e-06	2.26887e-05	Ywhab
ENSMUSG00000018339	5.10188	6.74245	3.1318	2.94064	7.55669	7.19964	1.90987	2.15032	26.2556	54.7541	12.9689	12.3003	26.5117	60.1324	12.0379	10.8835	6.63665	8.68036	11.0543	10.1897	-2.53643	4.13199	1.13163e-08	3.00959e-07	Gpx3
ENSMUSG00000018341	14.9804	9.80028	12.5727	9.90001	21.835	14.9037	21.6658	13.2659	11.7314	6.22831	7.86626	6.21118	10.2025	8.91244	8.24986	6.13696	12.3432	7.95353	18.0365	15.3773	0.838588	3.73348	0.000220337	0.00214033	Il12rb2
ENSMUSG00000018395	9.89706	6.90823	5.79871	6.97103	10.1429	5.65428	6.78037	3.1808	15.9877	14.2238	13.1205	13.4696	21.5552	13.1675	11.9029	8.34205	9.81466	9.11775	9.08567	8.35948	-1.01221	3.61513	1.23497e-05	0.000169859	Kif3a
ENSMUSG00000018398	18.251	8.49557	17.2079	9.64153	19.4645	8.84475	16.287	9.58863	42.4525	64.8957	45.481	31.152	30.9646	29.2295	35.1401	41.6567	17.2689	11.5996	22.7996	7.62167	-1.59326	4.83558	3.47267e-11	1.52405e-09	2023-09-08
ENSMUSG00000018401	86.6985	66.121	104.006	90.551	103.454	81.5721	113.422	78.612	46.9408	48.9183	53.7278	49.1151	32.3531	40.1326	54.9508	43.3046	81.7557	50.4389	94.9753	63.3188	0.954266	6.1177	7.0525e-11	2.92229e-09	Mtmr4
ENSMUSG00000018417	1.34425	6.44795	2.98768	3.27089	2.70003	6.53353	1.84543	4.10177	4.65242	9.83236	6.68699	10.2993	7.10911	8.31463	4.00957	6.04874	1.82112	6.52814	2.8792	5.74824	-0.949602	2.86319	0.00336149	0.0215761	Myo1b
ENSMUSG00000018474	39.1338	50.2427	39.7208	41.4843	39.6217	29.1006	48.0906	25.9137	65.4153	118.715	53.4292	70.3236	76.5412	64.9266	81.626	75.7024	34.0065	55.734	28.2818	26.3825	-0.963451	5.87944	1.2196e-07	2.61615e-06	Chd3
ENSMUSG00000018547	60.1963	86.1012	86.9099	79.2759	72.1828	75.748	83.6435	79.8674	51.681	55.2676	56.5937	62.1346	61.557	48.5571	56.4979	59.2212	70.23	78.5753	74.5585	70.683	0.455622	6.09354	4.60298e-05	0.000536798	Pip4k2b
ENSMUSG00000018593	0	0.154586	0.262269	0.151882	0.105606	0	0.839241	0.383263	0.679765	0.515017	2.74946	1.85795	1.2157	0.683653	6.12423	2.33334	0.11863	0.119142	1.10588	0.266809	-2.57667	1.62327	0.00194752	0.0137355	Sparc
ENSMUSG00000018736	52.7672	52.3099	50.7698	53.4738	60.5385	47.9952	51.5303	52.8606	75.8619	54.3726	65.2164	69.6819	73.5792	65.7377	68.0707	60.8573	59.1411	63.1537	54.9671	46.9079	-0.347352	5.92603	0.000310144	0.0028682	Ndel1
ENSMUSG00000018750	11.2661	11.5304	11.8122	12.5533	12.707	15.8519	16.8947	10.3835	13.3991	25.0992	9.64512	13.3336	26.637	25.9064	22.2876	17.3414	9.97992	14.2355	17.1759	13.1249	-0.581231	4.15003	0.00725853	0.0401028	Zbtb4
ENSMUSG00000018796	116.831	141.093	114.744	106.081	120.728	117.32	127.893	136.064	77.5358	83.8039	74.3221	54.335	51.9474	56.1158	63.4557	69.551	122.339	167.389	94.2778	112.445	0.863749	6.57341	1.69274e-11	7.90369e-10	Acsl1
ENSMUSG00000018800	1.86059	1.37126	1.42083	1.16314	1.36563	1.12387	2.19974	0.932201	2.61079	3.86008	3.58748	6.13588	3.30317	3.10421	3.88645	1.13423	1.24777	3.11562	1.05593	2.20297	-1.21288	2.12852	0.00948364	0.0492214	Abca5
ENSMUSG00000018819	334.174	210.242	382.611	289.153	408.914	316.996	473.088	325.441	124.418	181.193	177.608	139.891	124.09	196.665	126.81	143.106	344.928	211.136	344.252	231.957	1.1526	7.93946	5.07266e-12	2.65783e-10	Lsp1
ENSMUSG00000018821	16.4044	10.5804	14.3353	13.3399	10.0001	14.9541	19.4874	13.034	10.916	4.97287	6.65884	4.61819	9.54753	8.45597	13.0248	5.86194	12.9219	7.5618	13.4249	13.2645	0.78739	3.67875	0.000369787	0.00333776	Avpi1
ENSMUSG00000018830	0.103629	0.0595425	0.0937286	0.190824	0.0869581	0.12264	0.0450775	0.194611	60.7047	53.2262	113.78	33.8129	128.975	58.928	90.466	47.2692	39.2725	80.8059	144.486	53.1064	-8.29562	5.26319	2.42909e-49	7.54233e-46	Myh11
ENSMUSG00000018906	8.78922	19.9896	6.30283	9.49274	8.00857	21.2996	11.0376	10.3515	24.3255	33.0885	12.831	14.2832	29.7005	43.9608	34.2844	16.1842	6.97477	24.8497	9.38651	13.6386	-1.12789	4.36853	0.000140773	0.00144257	P4ha2
ENSMUSG00000018924	5.39498	8.11074	2.92184	5.11633	7.17906	5.66823	2.62651	8.18287	2.32712	2.16044	1.78616	0.71474	2.38148	0.721048	1.52031	1.546	4.99968	4.60836	6.3443	1.285	1.69582	2.47425	3.02092e-05	0.00037075	Alox15
ENSMUSG00000018927	1382.13	991.919	473.808	909.419	1678.03	1079.02	1052.79	1242.24	504.067	303.255	214.114	251.818	466.682	709.153	352.989	496.007	1206.74	1135.65	1579.1	789.674	1.40654	9.52948	2.99022e-09	9.12496e-08	Ccl6
ENSMUSG00000018983	59.8166	78.2813	60.0662	68.1556	59.0882	61.1741	53.3022	71.4096	29.0733	42.2877	33.8366	32.5998	12.4493	23.4969	20.9415	25.0911	51.1165	74.9806	37.0324	45.8427	1.19391	5.55754	7.67306e-11	3.13485e-09	E2f2
ENSMUSG00000018999	31.8844	27.4845	33.4744	33.5227	31.8031	23.6399	39.0703	29.6648	43.3719	42.1306	46.8651	50.4275	33.1051	39.3996	50.6501	52.9459	29.9538	25.4873	37.7288	26.2427	-0.529232	5.30665	0.00013509	0.00138892	Slc35b4
ENSMUSG00000019055	39.7925	35.2286	40.2159	37.6418	42.3622	37.1479	46.4178	35.3217	89.2928	81.52	70.0715	49.8337	91.2876	93.6865	96.1676	81.8571	40.3811	38.3236	52.9352	38.7265	-1.0666	5.94596	6.71792e-15	5.95975e-13	Plod1
ENSMUSG00000019066	97.9457	114.596	81.5854	98.8354	100.06	103.368	87.2337	100.664	82.2835	103.974	62.9914	57.9198	60.9939	94.726	56.5885	73.8172	92.5354	129.362	101.112	98.3291	0.385606	6.44125	0.00666324	0.0376683	Rab3d
ENSMUSG00000019132	266.618	264.722	248.974	233.459	335.927	261.25	201.574	247.332	481.403	360.787	439.106	267.443	305.525	365.836	292.979	265.147	257.027	236.805	362.768	310.363	-0.455423	8.23513	0.00339803	0.0217208	BC005537
ENSMUSG00000019179	124.154	132.723	138.024	140.147	134.459	116.262	128.731	125.256	126.274	93.1317	111.606	107.151	83.3339	99.6249	110.472	111.187	115.028	103.678	144.69	114.013	0.290604	6.88425	0.00672803	0.0378623	Mdh2
ENSMUSG00000019194	2.0725	1.61379	1.03121	1.35848	2.24015	1.95645	1.80729	1.58141	7.69418	10.7876	10.0817	4.57648	11.6292	10.4454	9.25983	7.88126	1.84588	2.10061	1.87342	1.60656	-2.3335	2.86192	2.74854e-11	1.23273e-09	Scn1b
ENSMUSG00000019256	23.4358	12.9993	17.2551	13.2097	30.3187	14.7945	32.2453	19.2572	63.7917	53.1192	42.2219	22.2152	43.3733	44.7155	48.0638	29.3305	29.3119	28.5769	51.046	20.0034	-1.10376	5.06409	2.1553e-06	3.66195e-05	Ahr
ENSMUSG00000019302	50.6126	45.4808	42.3931	38.7045	52.1147	30.444	34.2159	50.9923	76.0973	79.6249	101.029	64.6512	53.8023	52.1049	54.7639	66.8461	44.6116	59.5594	58.6061	40.8821	-0.697575	5.84188	0.000100349	0.00107394	Atp6v0a1
ENSMUSG00000019539	13.4197	8.89817	4.49641	5.18573	11.9066	7.44129	12.8391	5.21456	5.92251	2.02157	2.95746	2.08887	3.45207	2.32113	6.15739	1.71778	11.0214	10.3746	6.43741	5.27252	1.33683	2.97653	8.3635e-05	0.000911181	Rcn3
ENSMUSG00000019558	2.85331	2.57475	1.58732	3.03248	2.28918	1.56536	3.08475	3.77841	8.1272	2.65821	6.46182	4.26935	7.51907	2.31865	5.19185	8.04511	2.02428	4.78977	2.95631	1.7281	-1.07738	2.58296	0.00428003	0.026318	Slc6a8
ENSMUSG00000019699	32.9812	32.7527	30.2282	35.576	43.7031	31.7637	41.1897	23.1876	39.4185	66.2913	46.1984	42.2111	53.5533	56.5171	40.601	46.5217	35.8993	32.3677	42.5016	36.6341	-0.540411	5.42182	0.000450429	0.00396199	Akt3
ENSMUSG00000019782	83.1031	57.1323	71.4888	75.4754	77.6021	73.8487	73.9378	89.7809	58.6219	33.6421	55.2449	62.4296	72.0388	61.3572	59.3924	73.2101	84.4061	47.308	74.5839	64.3942	0.329296	6.09099	0.00572999	0.0332554	Rwdd1
ENSMUSG00000019806	4.31508	3.7985	3.01611	3.20896	5.23799	3.77506	6.88683	3.53626	12.3529	9.43772	9.99214	6.74192	18.8393	10.209	15.0854	9.95396	3.71691	3.80564	5.63081	4.26075	-1.43948	3.28447	8.55578e-08	1.90435e-06	Aig1
ENSMUSG00000019818	646.122	283	338.364	319.792	774.54	318.731	598.571	344.732	421.757	249.679	253.902	241.092	320.19	304.862	335.009	276.87	663.113	264.912	709.861	303.533	0.573125	8.53611	0.00562729	0.0327819	Cd164
ENSMUSG00000019822	11.3203	10.6768	12.2216	11.6499	10.6261	10.514	11.0577	9.7266	6.61982	7.5389	4.75054	5.31278	5.41868	6.21004	7.86787	5.94832	9.74604	9.2524	10.0539	8.34057	0.79853	3.38314	0.00154686	0.0113073	Smpd2
ENSMUSG00000019823	108.533	113.439	77.6993	83.1568	127.24	96.9384	98.728	88.0286	49.5639	77.2703	58.785	51.1462	57.6272	63.2313	50.5722	47.3147	109.507	125.622	88.8659	97.2349	0.781841	6.30187	8.60034e-09	2.35278e-07	Mical1
ENSMUSG00000019832	58.7437	71.3372	72.85	84.1171	49.6196	64.9958	47.8022	85.3991	116.706	95.8305	91.1237	77.5649	134.276	112.996	100.423	100.433	66.355	68.9697	68.229	66.4718	-0.639376	6.42703	7.03781e-06	0.000104934	Rab32
ENSMUSG00000019838	24.1609	25.0639	41.3192	45.5163	24.3398	25.7449	18.9665	36.046	39.1111	52.6854	58.6227	80.5308	40.4457	48.8761	39.6447	68.522	20.9672	28.6519	24.0783	30.1628	-0.835733	5.4375	8.19483e-05	0.000895161	Slc16a10
ENSMUSG00000019850	35.7038	29.1947	30.2564	21.8684	39.0081	38.8856	47.7845	47.5175	49.2588	63.9405	53.6769	24.5096	73.2204	34.4961	79.3701	100.858	36.4769	58.0884	49.0348	33.3875	-0.749422	5.6276	0.00230803	0.0158725	Tnfaip3
ENSMUSG00000019851	62.6932	50.0841	21.5358	40.5388	60.9319	40.3199	29.2766	53.615	98.3872	112.874	73.8888	147.207	80.1346	227.728	84.3099	204.544	70.3691	64.8345	56.4834	41.511	-1.52721	6.4437	2.27557e-09	7.15508e-08	Perp
ENSMUSG00000019854	32.6125	42.9923	43.213	38.2686	43.6473	37.013	42.9803	36.7501	40.8432	56.4166	54.9813	50.8477	63.0383	63.4689	64.9344	53.9951	29.4977	49.3858	47.1547	40.5801	-0.508045	5.62061	3.23855e-05	0.000393569	Reps1
ENSMUSG00000019877	214.024	155.691	148.388	167.864	189.903	165.832	153.418	162.252	255.384	190.279	220.614	194.339	308.761	246.337	202.317	221.796	214.949	161.17	179.969	168.46	-0.44946	7.63423	6.07393e-05	0.000688933	Serinc1
ENSMUSG00000019943	105.168	131.624	117.794	114.823	188.943	117.156	107.202	87.296	216.483	221.822	237.467	159.857	203.801	142.461	126.627	135.928	132.303	129.767	147.197	104.827	-0.598716	7.24421	0.00121583	0.00926986	Atp2b1
ENSMUSG00000019947	20.2522	29.7452	20.5535	18.6044	26.7422	25.5486	26.7269	16.7298	32.427	50.2084	46.8973	22.0555	36.6664	32.5086	33.0579	27.3412	18.8923	35.052	32.4607	29.3476	-0.624325	4.94572	0.00177413	0.0126782	Arid5b
ENSMUSG00000019960	103.944	125.443	82.4514	86.2118	101.578	103.139	84.7898	154.957	108.547	171.547	100.866	100.133	159.969	196.416	141.345	186.615	90.3494	122.909	117.946	82.9505	-0.483473	6.97074	0.00391071	0.0244389	Dusp6
ENSMUSG00000019978	41.1467	48.3733	47.2522	48.4778	44.4869	44.024	38.4925	34.2447	61.2417	72.3824	82.7733	61.3436	58.0161	48.2083	43.8084	45.518	39.8407	45.7264	47.7463	39.996	-0.467585	5.72141	0.00550347	0.0321965	Epb41l2
ENSMUSG00000019986	11.6207	14.5372	10.1237	12.0684	8.61098	11.8413	11.3458	12.256	12.6499	17.3892	15.0804	14.7001	19.3586	16.6685	15.9826	19.2399	9.04873	15.1197	9.93457	14.1203	-0.510684	3.97591	0.00906236	0.0475114	Ahi1
ENSMUSG00000019987	1102.64	69.0532	123.255	54.352	1121.68	323.332	293.855	61.8115	3351.48	469.117	837.799	427.097	3257.11	1724.15	2393.18	900.41	1102.79	84.7279	1841.38	324.273	-2.10063	9.97205	0.00098174	0.00768802	Arg1
ENSMUSG00000019990	1.89235	2.24364	1.3876	2.13765	2.42424	1.04738	3.44439	0.990529	7.53971	10.9785	7.29685	6.1452	8.32294	7.43338	7.83097	5.02038	1.40754	6.71566	3.03197	2.64036	-1.90443	2.73586	9.90601e-08	2.16607e-06	Pde7b
ENSMUSG00000019996	7.41945	6.64344	10.6224	6.30097	8.39336	6.30217	7.82563	5.4317	17.5195	33.2328	14.6288	16.1307	14.6842	17.1633	15.3616	16.1287	6.08514	9.69156	7.12557	4.55047	-1.29843	3.86393	3.38339e-07	6.67012e-06	Map7
ENSMUSG00000020014	1.1118	0.423086	0.864989	0.660903	1.05048	1.92882	0.650235	0.941736	2.06556	5.37195	3.26826	3.0711	2.16282	4.2245	3.12646	3.51862	1.0889	1.40054	0.850039	1.30368	-1.698	2.03224	0.00188026	0.0133368	Cfap54
ENSMUSG00000020015	71.2949	66.9021	71.183	57.2801	71.2562	70.7501	59.9053	72.6723	118.046	136.499	133.939	118.167	133.095	124.689	117.746	138.348	69.9469	75.374	57.5506	65.8153	-0.928754	6.62117	7.03413e-20	1.16485e-17	Cdk17
ENSMUSG00000020019	1.13662	0.282631	0.736766	0.35994	1.02933	0.461865	0.670355	0.534853	4.8697	10.6703	5.9146	9.21986	6.56084	4.6802	4.53418	6.93535	0.722644	0.702664	1.25418	0.410524	-3.14006	2.4803	1.92052e-11	8.86723e-10	Ntn4
ENSMUSG00000020021	8.20382	6.67052	7.02872	5.55297	10.7472	8.05744	6.8057	7.4356	29.8166	36.2836	29.9199	19.4087	25.1102	28.1961	21.2701	18.8698	9.75895	9.4997	17.3935	11.4599	-1.78774	4.21802	4.09989e-16	4.38971e-14	Fgd6
ENSMUSG00000020023	6.95263	3.75399	7.40278	5.35057	11.9696	7.08075	8.32581	2.54027	10.5723	21.2286	18.4476	8.14692	9.16905	11.1351	12.3811	7.47474	7.99184	7.04528	8.49249	5.74883	-0.898338	3.50619	0.00390108	0.0243965	Tmcc3
ENSMUSG00000020024	50.5727	53.0374	58.8732	57.0391	46.2528	45.7758	47.1159	56.5127	39.4117	38.839	45.6281	41.2802	46.1896	34.7778	34.7115	37.4591	54.5749	47.019	49.9649	46.3617	0.371206	5.56102	0.00214528	0.0149688	Cep83
ENSMUSG00000020027	58.066	44.8605	42.2351	51.3359	53.6027	61.2926	57.4246	59.0389	80.2772	70.0212	103.556	113.621	178.657	166.294	136.004	147.061	49.4829	40.1419	44.303	54.6094	-1.22046	6.47925	3.98016e-13	2.53505e-11	Socs2
ENSMUSG00000020038	30.828	35.1649	34.9374	38.8807	35.6116	33.2652	31.5717	36.4699	28.6267	26.9859	32.3642	25.1727	29.3584	23.8354	23.9072	25.2536	28.1562	34.9032	24.8047	31.4796	0.34827	5.01444	0.00903165	0.0474506	Cry1
ENSMUSG00000020053	51.8062	10.2603	13.3475	7.14621	50.6544	24.121	14.2654	15.9197	294.181	60.8398	127.638	84.9015	338.482	110.52	147.445	182.159	58.5562	14.0465	79.77	31.6217	-2.85354	6.58273	1.52724e-11	7.23981e-10	Igf1
ENSMUSG00000020070	14.1123	12.9806	11.9013	12.6596	15.8889	14.4099	17.4344	9.52899	17.134	24.4523	26.0527	21.916	23.894	21.1469	20.7531	20.0569	13.2668	20.5183	17.5572	15.34	-0.693481	4.28581	6.60955e-05	0.000744249	Rufy2
ENSMUSG00000020077	1857.22	1469.71	1011.99	1164.98	1428.76	1308.11	1118.31	1472.91	2599.28	1272.72	1453.73	1221.25	2457.86	2588.78	2505.48	1551.66	1813.05	1722.12	1498.04	1344.68	-0.536787	10.666	0.00311467	0.0202538	Srgn
ENSMUSG00000020089	71.9217	63.2994	99.8598	117.786	52.1031	74.8617	63.1283	117.536	53.2167	29.4417	47.4604	90.8889	37.1692	43.5079	53.0205	78.4414	64.3158	49.1253	51.8761	68.1295	0.605593	6.11403	0.00765352	0.0416367	Ppa1
ENSMUSG00000020101	370.726	499.124	365.624	372.938	292.558	400.101	334.325	380.439	248.028	371.858	146.311	157.884	150.304	290.67	170.553	149.828	354.224	506.404	293.011	352.045	0.822972	8.19149	7.70386e-05	0.000848907	Vsir
ENSMUSG00000020102	7.37241	8.46473	8.4199	12.8488	6.88477	7.46743	7.79924	4.83045	13.4022	13.033	6.98093	12.7679	15.1986	15.7123	14.4894	13.1736	11.7377	6.90489	11.0328	5.92804	-0.711195	3.62759	0.00201202	0.0141422	Slc16a7
ENSMUSG00000020120	368.086	241.072	223.459	290.05	413.75	261.566	305.706	357.084	720.91	699.042	905.893	700.693	765.551	806.738	545.282	888.014	421.872	333.072	353.329	300.902	-1.32003	9.04109	7.95631e-20	1.30023e-17	Plek
ENSMUSG00000020125	613.435	1085.9	467.07	595.328	651.714	1238.31	441.877	620.665	136.728	224.232	71.4625	76.1452	82.4331	217.519	117.053	61.7404	711.845	956.186	920.675	1483.27	2.51536	8.69285	5.2579e-16	5.53416e-14	Elane
ENSMUSG00000020156	45.571	41.7364	41.4857	46.7128	41.1881	42.014	54.4689	42.0879	25.2391	33.4276	24.0259	34.1076	13.6308	28.9799	30.0476	28.3381	38.4829	38.9994	40.429	39.9395	0.691533	5.22016	1.1068e-06	1.97223e-05	Mum1
ENSMUSG00000020167	70.9399	68.5472	82.2263	74.7882	73.4337	75.0151	76.9926	80.7835	56.951	53.5958	58.8223	58.2612	62.4968	67.3478	59.9403	72.8315	60.5837	58.5986	65.8486	77.3298	0.286582	6.11436	0.0030447	0.0198922	Tcf3
ENSMUSG00000020176	9.42695	27.9159	7.63922	13.5734	12.2133	31.7669	7.28869	11.5798	23.8922	68.3545	36.3956	57.9714	83.7405	81.7556	31.6326	62.7742	9.19612	24.9436	16.8096	46.8222	-1.87203	5.20477	1.22395e-08	3.2316e-07	Grb10
ENSMUSG00000020180	16.2978	25.5209	22.398	21.502	21.5882	15.4738	22.952	18.3682	17.1222	15.9682	19.0583	19.4136	10.7945	11.484	12.5478	10.0945	23.112	15.7219	24.6291	23.584	0.479638	4.26911	0.00929309	0.0484145	Snrpd3
ENSMUSG00000020184	51.5249	60.1235	63.2599	60.9248	62.8127	55.5621	70.3543	75.5912	71.6945	91.3095	87.2621	84.9129	70.2781	69.2919	80.8708	86.2083	56.9511	70.6642	59.0262	53.1925	-0.375537	6.17978	0.00142984	0.0106148	Mdm2
ENSMUSG00000020189	492.773	625.853	490.628	587.105	461.754	514.57	350.681	688.15	703.447	657.672	680.228	628.088	743.436	720.354	560.532	772.077	573.862	774.842	552.74	548.433	-0.389687	9.22619	0.00337154	0.0216207	Osbpl8
ENSMUSG00000020205	3.85072	2.98824	0.739148	1.13599	5.39119	2.90024	7.22468	3.68179	15.003	10.0693	11.2762	4.73261	13.5116	9.52232	15.6203	10.9498	3.42399	1.82424	4.80496	3.61562	-1.67793	3.21265	1.61261e-08	4.12111e-07	Phlda1
ENSMUSG00000020225	75.2983	60.2461	50.3887	59.8535	64.2257	62.1101	50.3369	61.8621	76.5758	64.6832	56.8932	61.2229	84.6964	92.3938	70.6096	85.0078	69.6717	63.8975	62.3101	58.8589	-0.29932	6.0901	0.00808648	0.0435039	Tmbim4
ENSMUSG00000020246	41.8355	42.1309	36.1608	34.1291	36.1343	43.2495	29.402	34.4119	46.1865	51.3504	43.6919	44.2938	52.6019	57.1185	39.4031	36.7435	44.0891	62.7451	39.978	39.9313	-0.330241	5.43214	0.0081978	0.0439433	Hcfc2
ENSMUSG00000020253	68.125	77.2333	58.4882	70.1797	60.4523	71.1117	76.5477	69.7186	38.3564	46.875	31.9428	35.9425	27.7872	37.5312	32.8395	35.9107	61.3673	84.4139	52.0932	67.739	0.927689	5.74575	1.32493e-14	1.09704e-12	Ppm1m
ENSMUSG00000020263	26.1821	36.1445	19.4602	25.3416	26.5911	39.2834	34.1723	14.5349	34.2646	60.001	30.3948	46.5116	37.4904	54.1527	40.3882	26.4375	23.469	33.1805	42.2823	39.7232	-0.580107	5.16798	0.00544179	0.0319711	Appl2
ENSMUSG00000020272	50.528	85.2134	74.8441	84.0369	82.8271	68.0755	67.8208	77.5622	23.1503	52.5029	48.135	32.5385	22.0443	25.1154	22.8099	31.2251	57.9879	99.7549	61.8926	59.5527	1.16767	5.7664	1.6482e-08	4.20342e-07	Stk10
ENSMUSG00000020300	48.0102	50.2618	43.1444	32.3213	48.1313	43.1404	50.0465	46.3052	59.8937	74.6915	65.6197	51.5418	55.254	52.0078	55.2064	58.0021	43.2861	70.0459	48.3519	47.7062	-0.402747	5.7406	0.00211478	0.0147808	Cpeb4
ENSMUSG00000020323	64.324	95.7499	75.4209	78.6182	61.9754	111.948	54.7285	91.5729	20.6049	29.1274	12.558	20.9618	7.08704	30.2871	22.6724	22.5989	75.3019	90.6078	79.1715	121.782	1.91749	5.67835	1.02865e-18	1.48557e-16	Prss57
ENSMUSG00000020334	10.9572	12.542	14.6785	13.3678	9.9366	13.1573	10.143	11.8393	23.9151	27.7649	22.5066	22.4026	21.6337	27.7385	19.2878	29.301	11.3754	13.7638	12.7533	14.6848	-1.01323	4.317	6.84221e-09	1.91829e-07	Slc22a4
ENSMUSG00000020340	84.039	174.909	103.855	86.7921	131.632	116.978	126.108	143.985	46.1215	60.9236	46.2796	36.1629	48.225	42.5895	55.7707	57.7021	79.906	171.153	130.614	145.292	1.27719	6.42314	2.25944e-14	1.81047e-12	Cyfip2
ENSMUSG00000020346	82.7726	95.701	89.5486	83.1339	96.9224	85.7748	103.844	80.7687	113.551	144.273	120.333	97.04	144.596	157.927	133.295	137.299	80.6063	89.8204	97.5356	74.4544	-0.556638	6.79414	1.45117e-06	2.53139e-05	Mgat1
ENSMUSG00000020375	25.8481	21.571	30.538	32.9613	23.7306	22.7466	26.7732	31.586	23.554	17.8611	21.2258	24.882	21.7753	14.0898	17.7133	21.44	31.0102	24.351	26.7755	22.2863	0.395436	4.65945	0.00948834	0.0492252	Rufy1
ENSMUSG00000020377	4.54516	0.707888	1.52528	0.88118	5.73172	1.44334	6.67519	1.1269	6.27556	5.75146	4.59509	2.60659	6.73672	4.55165	7.81238	6.43688	2.98874	0.831664	2.93981	0.811683	-0.963981	2.61255	0.00678387	0.038142	Ltc4s
ENSMUSG00000020383	1.58012	1.62959	0.310282	1.51484	2.20525	2.39385	0.803065	2.65606	9.35101	2.86376	9.78836	2.41819	7.30214	1.79758	7.5863	3.64353	4.53632	6.09918	3.56136	4.85705	-1.71817	2.4683	0.000233651	0.00224	Il13
ENSMUSG00000020392	96.5728	91.4878	77.699	84.3005	70.2278	87.9476	64.9022	87.618	64.4952	57.945	50.8037	68.6974	69.1064	83.3997	62.0875	73.4356	88.691	85.0983	71.2563	95.5215	0.309433	6.2322	0.00443249	0.0270923	Cdkn2aipnl
ENSMUSG00000020395	5.81338	7.07562	3.80257	7.11618	7.74501	3.7901	7.97111	10.6274	2.11303	2.65075	2.08364	2.41855	0.664422	0.283519	1.81222	1.17272	5.7701	8.99339	2.57036	1.46923	1.94155	2.60805	4.48855e-07	8.5898e-06	Itk
ENSMUSG00000020397	25.8196	18.742	22.7479	24.413	20.1202	21.3511	23.1152	26.3078	14.7121	12.4258	13.5164	15.4564	16.4597	12.1938	13.0344	11.439	21.5788	14.9915	17.7993	16.846	0.725115	4.31631	3.03282e-05	0.000371475	Med7
ENSMUSG00000020400	19.9442	27.9604	38.3352	29.6597	31.5775	26.9075	34.6076	24.888	33.2257	40.1404	54.3565	38.5311	41.5357	32.0484	45.2509	35.2517	22.0364	34.0413	31.6242	27.3897	-0.46665	5.17986	0.00605468	0.0347661	Tnip1
ENSMUSG00000020407	49.8542	58.7434	23.1437	32.5412	40.3456	46.3569	39.7688	48.7882	33.267	26.6997	20.9238	20.9053	26.7815	37.0107	23.4779	16.9543	47.7938	70.3699	47.419	49.9807	0.705078	5.14834	0.000100815	0.00107663	Upp1
ENSMUSG00000020413	42.6243	49.9398	50.9296	45.7715	35.4366	49.3143	35.8862	51.7992	36.7311	33.0712	32.9251	38.6019	36.9452	32.7186	33.9539	36.7546	44.0792	37.228	46.6751	47.7891	0.348938	5.37881	0.00448457	0.0273299	Hus1
ENSMUSG00000020423	91.6624	74.5924	77.8611	75.7979	67.3967	75.4594	94.743	108.463	49.0549	65.0141	25.4872	33.358	50.0319	56.5844	90.0675	61.5164	82.2333	68.4701	90.1019	59.6385	0.613638	6.11654	0.00112371	0.00865547	Btg2
ENSMUSG00000020424	5.17282	5.15234	2.42035	3.65167	6.39713	3.50811	5.04729	2.77743	10.0042	6.56871	5.37842	5.47553	10.1473	8.38651	11.1791	7.70386	5.93483	7.69859	7.22053	3.28269	-0.917259	3.00982	0.00240183	0.0164538	Castor1
ENSMUSG00000020432	95.6253	104.526	75.2587	72.5744	105.748	87.3985	87.4903	90.9645	139.164	172.194	84.1934	80.0614	118.391	157.884	127.674	120.346	102.712	133.054	108.396	89.965	-0.490191	6.75412	0.00156462	0.0114108	Tcn2
ENSMUSG00000020437	242.215	203.143	250.638	234.641	233.844	224.352	237.963	201.921	176.439	181.813	219.406	134.658	159.246	149.583	180.516	156.358	228.522	220.605	195.452	198.157	0.408637	7.63713	0.00153946	0.0112737	Myo1g
ENSMUSG00000020453	50.8621	62.1386	66.247	59.3949	50.6571	49.5597	61.6187	61.3493	41.681	43.7788	44.5295	43.4998	38.732	40.9824	48.8795	52.5784	46.081	53.7334	47.2487	54.168	0.368929	5.70995	0.00220823	0.0153219	Patz1
ENSMUSG00000020458	151.452	129.183	122.95	129.556	147.217	116.294	136.426	136.928	192.933	126.413	183.335	127.157	185.611	162.75	187.74	188.459	145.257	124.58	148.14	124.357	-0.354542	7.2424	0.00219482	0.0152374	Rtn4
ENSMUSG00000020471	37.2662	35.1768	64.7952	52.6022	38.1462	43.0072	33.4699	57.2826	26.159	20.1682	27.092	37.433	25.5794	25.35	30.1352	41.4874	33.8966	23.8537	44.2224	46.0887	0.623612	5.27175	0.000655778	0.00542262	Pold2
ENSMUSG00000020476	145.061	149.532	150.046	155.797	129.495	131.086	150.669	138.145	128.554	121.661	102.525	103.297	95.6155	108.886	105.195	115.578	145.613	146.039	113.939	111.157	0.371527	6.99237	0.000360867	0.00326723	Dbnl
ENSMUSG00000020484	491.563	474.505	374.902	439.062	452.994	544.453	426.768	438.596	820.839	653.53	477.224	605.834	1016.59	1127.24	860.904	717.509	504.4	419.869	572.352	559.88	-0.785659	9.25298	3.56169e-08	8.55632e-07	Xbp1
ENSMUSG00000020520	20.9039	24.7705	19.7164	22.7209	19.965	24.8974	19.2927	22.8863	13.6366	20.9389	13.8609	14.5043	10.5977	12.1931	12.4794	16.666	19.0857	20.4989	23.683	19.0022	0.593256	4.31098	0.000796074	0.00642863	Galnt10
ENSMUSG00000020532	144.706	166.846	170.308	160.211	141.742	141.689	168.854	169.806	126.794	94.9929	117.816	122.816	93.5223	115.745	164.028	114.7	130.808	140.508	157.874	149.173	0.401159	7.11348	0.000759393	0.00616046	Acaca
ENSMUSG00000020541	16.2952	9.79274	10.2405	7.49447	11.9828	12.6071	13.9838	8.98501	17.0023	25.5465	15.1815	17.3963	16.8614	15.2805	16.8204	12.7706	14.9323	8.13125	15.216	14.9311	-0.588996	4.00324	0.00278876	0.0185817	Tom1l1
ENSMUSG00000020577	40.9672	34.918	22.749	19.2965	26.1827	19.6292	27.9453	21.2257	68.6197	71.4122	54.7904	43.6395	88.4954	79.4376	90.2672	72.1873	46.3572	63.6091	37.3386	30.2935	-1.42372	5.64758	2.25048e-15	2.13366e-13	Tspan13
ENSMUSG00000020585	89.3793	77.4465	71.4641	86.6227	79.5214	76.9434	67.4286	72.8148	123.839	105.788	83.0634	103.764	151.911	136.24	107.829	117.886	88.6966	72.8749	96.374	73.2905	-0.587276	6.60537	8.8209e-08	1.95286e-06	Laptm4a
ENSMUSG00000020601	24.8694	5.81962	6.94707	2.91979	23.5091	7.72092	25.0906	7.64267	6.58216	3.83548	4.91014	1.0182	5.84961	2.11001	7.04434	2.1437	23.1621	10.5514	25.9013	4.33598	1.58259	3.38395	0.000707205	0.00579768	Trib2
ENSMUSG00000020604	5.42412	3.38347	2.42966	1.78456	5.62381	3.32858	5.3678	2.43101	11.3272	10.4866	5.08349	4.87625	13.1535	7.65186	6.13454	4.28934	5.77927	5.80401	5.5075	2.9844	-1.0675	2.9402	0.000809525	0.00652198	Arsg
ENSMUSG00000020605	12.4776	12.2775	12.2012	8.70739	10.2936	10.8855	12.7501	10.1457	13.6015	16.3924	13.8601	12.1524	19.1335	18.8272	20.2429	16.5482	10.4838	10.6121	18.2518	11.3216	-0.549045	3.95847	0.00561583	0.0327305	Hs1bp3
ENSMUSG00000020611	123.243	131.398	140.187	141.023	174.268	156.275	151.003	148.511	198.46	159.424	209.303	135.391	227.338	169.901	202.737	177.329	130.998	148.486	164.445	142.066	-0.360215	7.36794	0.00269113	0.0180314	Gna13
ENSMUSG00000020638	41.6487	24.1138	19.3046	15.6557	41.8274	13.3313	29.711	21.3182	14.482	10.5092	6.97688	5.52109	9.83309	3.89265	6.79329	5.95084	36.2599	21.8645	30.5619	12.586	1.65751	4.2177	1.59309e-08	4.08805e-07	Cmpk2
ENSMUSG00000020641	19.8499	1.7649	3.04805	1.42217	19.1227	1.27805	11.0227	2.34583	37.5925	10.2425	18.323	7.55085	71.7957	13.8194	29.66	12.6695	16.7194	2.55602	27.3666	1.43977	-1.74806	4.16825	0.00302954	0.019814	Rsad2
ENSMUSG00000020642	18.4844	47.8589	20.6298	21.6281	14.3326	30.3783	25.7356	33.9274	10.7537	20.0316	12.5034	11.4626	7.03984	7.6653	7.17442	10.1	17.2124	60.9957	13.9093	28.4904	1.26524	4.3546	6.37054e-06	9.53279e-05	Rnf144a
ENSMUSG00000020644	213.292	181.525	140.487	261.333	160.32	189.232	140.592	241.179	117.817	111.588	121.749	126.053	137.496	143.655	80.7738	157.424	230.533	300.149	179.377	183.02	0.6031	7.29642	8.43741e-05	0.000918428	Id2
ENSMUSG00000020646	10.9105	21.4978	7.81059	9.54222	15.4239	28.0904	15.7557	13.9719	20.9283	36.8632	12.1061	22.2834	21.862	64.7815	29.5348	28.0525	7.71428	19.1299	13.3487	24.381	-0.942531	4.5869	0.00186642	0.0132538	Mboat2
ENSMUSG00000020709	6.09836	2.10569	2.23779	2.7614	4.26939	2.62109	1.89817	1.89612	12.0653	7.19517	5.98457	6.26575	6.68096	5.71091	4.97537	5.78995	5.24812	2.08146	6.3467	2.46283	-1.17213	2.76651	0.000641292	0.00532765	Adap2
ENSMUSG00000020717	297.775	205.181	193.623	161.11	314.297	195.369	278.77	165.249	601.215	373.227	265.576	339.81	534.573	601.446	591.373	463.809	314.82	218.997	273.864	210.234	-1.06165	8.42709	8.54214e-09	2.34202e-07	Pecam1
ENSMUSG00000020733	87.8367	99.8742	91.9147	99.6572	81.3732	89.7114	106.151	124.341	118.149	110.696	112.989	106.047	97.0021	125.564	136.635	172.913	85.4703	114.698	84.3001	90.2998	-0.342102	6.78851	0.00822708	0.0440812	Slc9a3r1
ENSMUSG00000020773	2.11141	0.782722	0.759094	1.55191	1.19264	1.17688	1.27605	0.965375	3.82281	6.77817	6.11431	4.00419	4.84473	4.5448	4.03639	6.47904	1.56077	1.48107	1.82392	0.917389	-1.95466	2.34435	1.47804e-05	0.000199535	Trim47
ENSMUSG00000020777	47.6336	40.9441	40.4624	39.0492	70.1362	42.2104	59.6549	40.6861	75.801	90.4593	69.2958	62.9221	81.7739	65.1211	83.966	73.5597	43.5935	46.0175	58.5071	47.9783	-0.679131	5.96896	1.06638e-06	1.90293e-05	Acox1
ENSMUSG00000020780	58.8583	90.2856	85.1056	78.3592	61.2241	61.1132	64.381	63.1322	62.149	60.4751	57.777	56.308	50.3945	45.588	49.5077	43.6692	57.7562	54.5259	71.2661	72.4843	0.390844	5.979	0.00759114	0.0414244	Srp68
ENSMUSG00000020785	4.28632	4.01277	3.81114	3.15642	4.44517	4.64143	6.40679	2.72228	8.01984	9.5402	6.98003	6.1258	5.81472	12.1662	9.77186	5.4459	3.75241	6.4514	3.27008	3.74828	-0.922377	2.9933	0.00215802	0.0150323	Camkk1
ENSMUSG00000020787	39.9749	48.034	20.1766	39.5009	31.7252	38.806	26.9803	56.7267	63.4853	59.0154	58.85	51.654	57.9241	62.0288	50.4788	64.939	50.9457	75.909	40.6106	44.8202	-0.649416	5.62686	2.1587e-05	0.000276402	P2rx1
ENSMUSG00000020788	192.662	321.165	198.218	187.521	245.59	189.743	240.604	207.674	134.822	266.494	137.635	120.98	98.0324	150.679	109.492	165.564	227.652	346.93	207.589	176.846	0.563746	7.53579	0.00523643	0.0310736	Atp2a3
ENSMUSG00000020821	37.4118	32.3828	42.5438	50.1547	38.5067	32.4028	40.8714	40.5933	60.4552	52.7586	56.9615	53.5918	46.4055	42.3779	47.8372	63.4956	32.2801	33.8238	34.4542	26.6783	-0.441247	5.5728	0.00117351	0.00898578	Kif1c
ENSMUSG00000020838	21.0464	14.701	6.31795	13.2337	10.6486	19.9289	15.4161	29.0242	8.51792	9.64037	8.41586	14.42	1.92567	3.17492	2.03314	9.99661	14.193	8.7416	3.83655	3.54857	1.12101	3.75937	0.00123501	0.00938725	Slc6a4
ENSMUSG00000020841	136.026	220.761	156.643	163.028	167.294	196.774	122.659	210.201	295.01	445.671	276.835	293.89	274.152	363.771	221.658	387.862	161.121	256.842	189.521	252.489	-0.916512	7.93775	3.45694e-08	8.33693e-07	Cpd
ENSMUSG00000020844	46.2728	55.6673	47.8565	50.3843	36.1279	56.8547	44.8017	54.9499	35.7851	32.4834	26.7475	29.7111	32.4406	46.4606	42.4505	41.7931	42.7194	47.5191	40.3741	57.8455	0.438097	5.45492	0.000855293	0.00685781	Nxn
ENSMUSG00000020846	41.6481	92.8549	42.3701	57.2275	45.7536	66.0753	36.9988	71.0192	22.6807	46.6131	18.8993	20.6088	15.793	20.9134	15.0891	18.7173	45.5683	116.07	41.2602	68.1685	1.31141	5.35863	2.73483e-07	5.43466e-06	Rflnb
ENSMUSG00000020865	8.14378	6.64085	8.27878	6.28678	9.6087	6.10407	6.49225	4.69651	12.4451	12.6076	12.2012	8.28825	7.52699	10.7862	9.48235	15.8478	9.90044	6.06529	10.9778	6.21523	-0.666478	3.45161	0.00614133	0.0351986	Abcc3
ENSMUSG00000020886	7.70088	10.3476	10.6716	7.42022	9.33499	11.4586	10.9849	7.51349	9.57642	18.7361	14.6117	12.1213	15.4024	16.5533	15.6644	10.8163	7.3542	17.6853	9.40887	11.0354	-0.593796	3.7673	0.00559337	0.0326302	Dlg4
ENSMUSG00000020891	4.76082	6.28983	2.33888	4.70755	2.98968	4.32735	3.26366	6.22966	3.0787	1.37178	1.83683	1.68638	1.84061	0.672536	2.98263	0.971577	4.66922	6.18874	2.41391	2.36411	1.20698	2.32308	0.00660856	0.0373933	Alox8
ENSMUSG00000020897	79.0106	88.4845	108.592	108.409	78.2994	92.1502	94.8551	93.8105	64.4016	71.8606	76.2042	79.2199	38.4694	77.9332	74.1653	73.1741	82.165	85.7765	78.0568	84.5006	0.408132	6.36131	0.00482471	0.0291171	Aurkb
ENSMUSG00000020899	102.939	121.627	155.428	156.533	119.658	125.966	144.181	161.002	99.8314	83.5071	97.0186	121.306	71.0386	84.8194	96.1232	130.578	110.022	89.5892	118.435	118.66	0.459926	6.87496	0.00120549	0.00920795	Pfas
ENSMUSG00000020900	1.93408	1.43906	2.3223	0.321001	2.67676	1.23703	2.14867	0.684215	6.02733	10.0351	6.76155	10.0564	3.24269	5.21983	6.06373	6.60117	1.61494	0.554423	4.25311	2.18039	-2.00938	2.60538	4.48855e-07	8.5898e-06	Myh10
ENSMUSG00000020901	37.6819	34.1061	41.2559	37.9306	44.685	40.955	57.404	39.9	20.7716	24.0996	34.1734	18.7165	19.8514	12.0183	22.4995	18.2351	32.754	39.0067	44.5163	35.4872	0.946815	5.04819	1.66074e-07	3.46662e-06	Pik3r5
ENSMUSG00000020914	1591.67	1423.41	1396.93	1443.53	1205.54	1638.44	1273.61	1368.08	1028.48	1084.44	900.471	1260.06	888.82	1529.7	1095.62	1166.17	1463.69	1291.13	1157.52	1603.16	0.335149	10.2887	0.00589134	0.0340169	Top2a
ENSMUSG00000020946	143.673	122.671	134.05	140.093	110.61	112.657	122.631	127.375	119.014	87.2083	111.797	110.425	106.332	95.4649	81.5818	94.0162	148.513	106.51	112.592	111.964	0.320007	6.83506	0.00380053	0.0238397	Gosr2
ENSMUSG00000020954	78.8178	71.7147	65.0686	71.2583	76.2024	78.0549	65.9994	67.9877	82.1053	84.3586	82.6149	87.7287	109.78	97.9792	81.8455	85.0991	76.1758	68.5566	76.9157	76.1427	-0.317366	6.34279	0.000501538	0.00434084	Strn3
ENSMUSG00000020961	9.47282	14.2814	8.53189	6.3179	10.4716	11.3116	12.8438	7.92591	23.7985	31.8947	18.439	23.3897	15.4808	25.1319	13.9664	18.6974	12.501	14.601	14.0938	7.11159	-1.07791	4.13014	8.72758e-07	1.58243e-05	Ston2
ENSMUSG00000020986	87.3558	75.1041	59.3066	65.97	71.7395	75.2427	64.0346	61.2066	93.015	81.5773	76.5593	68.879	98.4426	114.879	93.5786	79.5689	85.0453	70.3962	68.1793	84.3455	-0.344888	6.32016	0.00245023	0.0167116	Sec23a
ENSMUSG00000020988	17.4393	22.5634	31.4346	29.6596	19.9124	27.8028	19.3582	31.6224	14.5062	19.3579	11.6303	24.5174	15.2681	18.3618	18.3175	18.5334	24.7769	20.6666	20.4666	26.9485	0.496019	4.51817	0.00594047	0.0342369	L2hgdh
ENSMUSG00000021003	14.5645	20.1921	11.3147	10.5753	17.7436	15.76	20.0241	12.2732	8.17134	11.5697	7.92626	7.34979	7.57571	8.22776	8.46119	8.30226	13.9877	20.875	16.3189	17.1723	0.837024	3.77274	0.000110303	0.00116099	Galc
ENSMUSG00000021061	8.37764	1.0939	7.54329	0.800379	4.24607	1.65092	9.21795	0.922958	30.1574	98.1446	58.2256	37.5534	15.1705	16.3967	25.0365	24.2014	6.17797	3.84995	5.74437	0.895168	-3.18741	4.53387	1.60169e-09	5.22127e-08	Sptb
ENSMUSG00000021062	0.441456	1.19916	0.238234	0.510068	0.346473	0.547402	0.185458	0.512064	3.66307	2.51076	3.66268	2.09332	7.08382	2.62736	5.35672	4.21528	0.418076	1.89868	0.313803	0.872834	-2.7031	2.0477	3.47295e-06	5.57288e-05	Rab15
ENSMUSG00000021068	384.446	585.005	484.017	412.55	448.264	480.277	518.061	433.162	259.46	401.508	298.554	308.863	164.093	261.194	235.229	263.13	384.103	620.436	396.059	466.145	0.750525	8.52867	9.64594e-06	0.000137704	Nin
ENSMUSG00000021096	103.89	91.4918	84.629	96.4729	100.853	99.8128	83.0941	103.27	136.685	104.609	116.209	95.5829	127.192	123.431	123.233	110.536	103.324	92.1766	89.1524	103.365	-0.308794	6.73801	0.00123997	0.00941921	Ppm1a
ENSMUSG00000021108	9.99352	9.64955	13.3125	14.4692	10.7384	10.5967	15.1973	12.6801	17.8456	24.3857	26.1723	31.8987	20.9449	25.9551	23.4828	38.2929	6.57845	7.19063	9.12563	10.8091	-1.11637	4.37939	4.56909e-09	1.34585e-07	Prkch
ENSMUSG00000021109	324.215	185.609	242.628	207.457	373.659	208.642	282.213	254.174	847.934	399.606	563.776	503.42	721.571	466.758	502.987	618.725	360.451	250.854	347.486	222.181	-1.16934	8.69563	4.72793e-12	2.48818e-10	Hif1a
ENSMUSG00000021115	303.95	129.586	168.891	199.503	276.962	154.543	310.949	181.631	134.901	78.4975	97.2425	113.107	120.642	109.735	118.884	103.959	296.903	114.548	246.637	139.641	0.963293	7.33563	3.53692e-08	8.51329e-07	Vrk1
ENSMUSG00000021118	1.38108	0.0592216	0.465453	0.328974	0.561906	0.256695	1.07201	0.367598	2.70723	2.50989	4.21199	1.64266	2.35778	1.70415	1.96711	2.02739	0.944161	0.168581	0.867997	0.095149	-1.88334	1.77602	0.00260119	0.01752	Plek2
ENSMUSG00000021127	45.3256	22.2125	28.8675	16.9402	65.341	34.2768	48.4648	31.6796	99.5521	76.0509	58.1265	27.4082	100.381	64.196	69.2904	57.987	40.59	28.6068	89.8981	36.059	-0.937576	5.75586	0.000309148	0.00286112	Zfp36l1
ENSMUSG00000021133	55.6551	68.6956	60.7183	57.8351	65.059	65.1631	59.2538	67.7816	106.636	95.1299	110.66	62.7137	114.251	85.1473	103.976	99.1661	59.0159	76.5651	72.8115	70.996	-0.65289	6.3385	6.13878e-07	1.1448e-05	Susd6
ENSMUSG00000021134	343.9	287.296	265.497	284.329	334.579	292.292	303.951	264.22	481.625	482.459	359.124	342.595	333.455	347.944	407.666	308.003	367.772	414.615	281.727	302.923	-0.386109	8.40101	0.002424	0.0165691	Srsf5
ENSMUSG00000021143	31.2447	35.6707	46.4352	42.7477	48.5617	35.0636	52.681	37.2078	23.0608	40.768	34.6213	28.0121	21.3088	24.9048	23.5206	29.5165	31.647	43.2182	47.9223	32.0633	0.526571	5.181	0.00284889	0.018861	Pacs2
ENSMUSG00000021190	107.214	17.151	43.3711	35.1065	77.7842	24.0798	53.0188	30.5213	418.243	75.2574	165.728	140.492	414.262	115.19	260.235	191.197	114.682	19.1724	129.115	27.107	-2.20087	7.07443	1.31147e-08	3.43639e-07	Lgmn
ENSMUSG00000021200	42.9158	20.9109	23.6803	28.484	47.3693	25.0024	48.3171	32.6295	5.73557	4.97161	2.35088	2.07898	0.995848	0.696947	3.043	1.11127	34.6845	25.5585	32.1928	10.0979	3.60042	4.30564	1.21711e-31	8.39808e-29	Asb2
ENSMUSG00000021203	6.29359	5.09138	2.77232	3.92373	5.25576	4.47616	4.8617	5.00486	8.63749	13.3868	11.3253	8.6472	15.5406	12.4138	10.0832	9.34837	7.2757	6.72965	7.05962	6.9332	-1.23533	3.29162	2.89685e-06	4.73644e-05	Otub2
ENSMUSG00000021213	198.367	185.226	87.5039	162.476	129.47	122.99	97.2517	180.598	193.333	163.642	160.363	267.712	255.164	408.129	194.884	442.13	222.471	303.498	135.5	140.291	-0.842362	7.65056	0.000186608	0.00184969	Akr1c13
ENSMUSG00000021214	62.5015	83.5835	11.4953	58.2597	88.3043	69.6719	20.8303	67.5556	33.631	11.5854	16.7801	13.3394	30.0012	9.28073	10.6586	12.2548	58.2547	78.7062	75.2326	35.0291	1.7215	5.27363	2.88973e-06	4.73488e-05	Akr1c18
ENSMUSG00000021218	822.807	666.878	670.967	769.418	765.782	709.716	747.378	716.929	916.754	666.283	737.471	919.308	1067.35	1009.02	942.126	1009.87	774.253	623.879	780.159	686.894	-0.31317	9.66007	0.00125348	0.00947945	Gdi2
ENSMUSG00000021236	53.2675	84.3426	51.6429	65.6465	43.0639	70.7515	49.6749	76.9748	40.0123	48.1158	32.6152	43.8365	30.4422	44.2793	45.4864	43.681	55.5196	74.6467	41.8705	69.6452	0.579646	5.72002	0.000231955	0.00223151	Entpd5
ENSMUSG00000021238	13.2166	15.872	9.41385	11.7866	11.1843	14.8444	10.1673	11.4227	16.7016	21.4529	10.2985	17.0002	22.4837	23.9104	20.0624	16.0068	12.3647	15.227	15.3186	21.1795	-0.601287	4.09456	0.00136403	0.0101567	Aldh6a1
ENSMUSG00000021242	365.789	242.279	246.213	274.284	314.687	243.643	242.935	226.295	630.752	277.164	334.369	260.775	609.968	401.535	488.85	323.113	389.47	241.81	382.138	249.586	-0.629974	8.40422	0.000596472	0.0050157	Npc2
ENSMUSG00000021250	31.7557	49.4802	24.9576	33.1305	19.3958	35.0796	34.6778	80.8855	46.8382	197.334	28.4781	35.1261	109.54	142.366	139.506	140.683	30.8419	45.8933	75.2579	27.4403	-1.4627	6.18618	0.000101751	0.00108457	Fos
ENSMUSG00000021254	43.424	45.4689	40.2923	42.8432	47.0691	44.1346	42.9511	37.1349	34.3519	41.3081	35.0651	27.6842	29.3271	31.7402	27.0843	27.4144	42.6852	47.5413	38.4175	48.2444	0.421238	5.27879	0.00122005	0.00929635	Gpatch2l
ENSMUSG00000021262	19.0414	18.051	23.2661	28.0325	19.1535	18.7589	16.1194	15.501	16.6242	14.6949	14.5018	13.7135	9.63333	10.098	10.7487	13.9425	19.2532	16.5385	24.0012	14.6063	0.587694	4.18043	0.00201656	0.0141594	Evl
ENSMUSG00000021276	38.4009	39.0077	45.7334	52.6034	33.1563	45.3827	36.5002	52.0931	27.592	24.242	26.1995	38.599	22.3184	32.1973	28.7187	36.2618	38.5999	34.6244	34.8963	40.9221	0.526674	5.23296	0.000244922	0.0023292	Cinp
ENSMUSG00000021281	113.133	114.149	139.84	107.546	111.71	102.566	105.177	110.432	185.917	168.73	177.175	120.396	154.219	111.244	144.084	131.175	111.821	130.856	115.828	106.856	-0.4172	7.04337	0.00325391	0.020994	Tnfaip2
ENSMUSG00000021285	5.53946	6.55193	7.8219	5.94792	9.441	4.63376	12.0055	8.16964	11.204	16.6274	18.9015	12.2152	13.4257	9.54037	16.7607	18.6833	5.89231	7.57745	11.4477	5.28591	-0.96688	3.69196	3.99635e-05	0.000473527	Ppp1r13b
ENSMUSG00000021306	15.0238	5.69604	14.4041	13.9884	15.0811	8.47187	24.0451	8.25474	6.30459	5.81837	14.0544	7.44055	5.45927	3.72179	8.43724	6.06282	13.5649	8.43743	11.8904	8.1418	0.842474	3.58216	0.00700667	0.0391114	Gpr137b
ENSMUSG00000021322	34.6119	40.2837	27.4712	25.1832	39.6584	45.1863	36.8191	38.9211	27.7833	38.0212	20.5665	20.3955	28.4924	28.9341	14.562	20.6688	37.9435	56.3046	34.124	42.9969	0.512824	4.99844	0.00368662	0.0232544	Aoah
ENSMUSG00000021356	68.6985	24.78	45.6288	33.1155	160.769	51.1501	101.993	49.7455	40.6194	15.8647	20.4775	9.83175	26.9541	18.1978	36.0151	14.5156	79.4402	20.8051	86.5785	37.4496	1.52149	5.51989	2.00269e-05	0.000257489	Irf4
ENSMUSG00000021360	11.6709	8.47855	12.532	11.6347	14.2082	13.6384	9.35192	14.9081	30.6022	30.0168	23.8276	34.6976	47.288	29.1433	33.124	30.5152	12.9302	12.7669	20.9626	11.1696	-1.42812	4.57457	6.71597e-18	8.78025e-16	Gcnt2
ENSMUSG00000021371	22.4545	27.0059	22.399	24.5444	39.8539	27.3596	27.621	32.6642	28.6625	31.9418	36.7463	30.1363	42.7417	36.7218	34.5472	50.1402	23.6695	24.0621	34.8585	30.908	-0.393311	5.07451	0.00808837	0.0435039	Mcur1
ENSMUSG00000021373	0.416851	0.135853	0.524588	0.126696	0.211978	0.32085	0.68322	0.587652	2.19047	4.10645	5.91881	4.5457	2.02422	1.90293	2.49472	3.05579	1.0288	0.110238	0.804165	0.538662	-2.77431	1.91572	8.44467e-06	0.000122241	Cap2
ENSMUSG00000021377	360.013	306.425	359.576	438.217	313.564	316.914	335.273	357.209	251.38	221.559	282.494	353.509	202.827	239.7	217.148	278.26	340.449	283.863	302.704	310.557	0.434025	8.22943	0.000965679	0.00758617	Dek
ENSMUSG00000021384	24.7078	23.0297	22.0176	23.817	21.1061	22.9943	22.2433	25.3207	6.81474	6.19023	5.95438	4.9267	5.9891	7.28501	4.80696	6.10855	23.4745	22.6705	21.3789	22.8857	1.91315	4.02862	3.90205e-20	6.57482e-18	Susd3
ENSMUSG00000021400	58.0296	57.7564	56.4425	61.332	48.2016	59.7568	52.2576	56.5608	45.2878	36.6223	49.3309	42.3893	39.7878	45.5878	50.3254	47.981	56.8463	43.7926	45.4051	50.8327	0.321863	5.6938	0.00386381	0.0241878	Wrnip1
ENSMUSG00000021453	4.0008	2.93219	3.26556	4.18575	3.28864	4.94222	6.99819	5.97825	10.1395	12.4648	9.16466	9.32392	17.5312	9.78728	19.3799	12.6611	5.73356	7.37568	8.84228	4.07796	-1.48206	3.37002	1.336e-08	3.49329e-07	Gadd45g
ENSMUSG00000021457	224.963	272.411	260.531	230.158	279.169	248.078	273.953	244.863	170.242	201.12	163.541	129.034	136.294	141.771	149.829	155.09	208.421	236.827	233.458	211.079	0.685829	7.67646	2.09141e-08	5.22642e-07	Syk
ENSMUSG00000021460	37.1429	32.6234	24.2872	27.5406	39.7779	29.3008	46.4399	25.3287	46.3064	37.4048	37.1269	37.8823	59.013	39.9304	56.6247	33.1497	34.3108	36.3404	37.4411	36.4613	-0.413903	5.30264	0.00890352	0.046817	Auh
ENSMUSG00000021477	233.122	44.8614	96.1825	49.0344	182.62	63.9479	95.797	57.5238	954.374	277.509	391.896	323.059	734.023	523.668	335.884	699.271	275.803	48.7545	352.255	79.7337	-2.37594	8.28814	3.22309e-11	1.41953e-09	Ctsl
ENSMUSG00000021482	36.4135	37.5161	34.4459	41.3736	31.7761	35.4969	30.4263	35.3122	43.2936	42.131	37.1607	42.5202	47.7355	51.9513	40.2938	43.9709	37.4476	34.6772	31.2831	37.3471	-0.313906	5.35315	0.00776439	0.0420924	Aaed1
ENSMUSG00000021485	13.9456	16.1505	12.59	13.0356	10.0956	13.6199	16.5601	11.7351	6.78926	9.48112	9.20099	6.30508	3.47487	9.77605	7.98526	7.55433	12.0129	14.7355	7.7134	11.7958	0.809643	3.62569	0.000483745	0.00420442	Mxd3
ENSMUSG00000021493	14.8102	14.3277	11.1006	11.0767	20.6831	15.1595	14.6238	15.1124	17.0149	28.3339	26.1116	16.8325	21.7929	26.8289	26.5014	24.9874	11.4254	17.9791	10.8362	12.5479	-0.696544	4.37793	5.84551e-05	0.000664238	Pdlim7
ENSMUSG00000021540	26.0482	32.0332	39.8187	36.4572	33.2978	37.4741	30.9019	36.1695	45.3318	57.4579	58.3266	67.2398	70.8091	66.1461	59.9252	67.3669	29.1331	37.5757	31.7532	41.0648	-0.863697	5.61766	6.22986e-13	3.81157e-11	Smad5
ENSMUSG00000021552	5.34991	5.85224	5.49953	5.19185	6.09043	7.57623	9.12298	5.81946	9.56797	10.536	11.14	9.09123	20.3381	15.164	12.9178	15.3051	6.30128	5.61021	7.44045	8.30968	-1.03938	3.52044	1.62863e-05	0.000216106	Gkap1
ENSMUSG00000021557	43.4743	44.53	49.2492	45.1764	50.0622	48.3302	45.7913	40.8274	53.4608	61.8234	59.9515	51.2838	61.8344	53.8006	52.7304	57.3952	46.9898	53.2871	51.8954	52.7036	-0.310773	5.7161	0.00454856	0.027652	Agtpbp1
ENSMUSG00000021583	224.992	113.894	172.169	163.347	198.411	153.474	153.552	154.444	287.872	138.402	199.861	222.911	289.619	280.571	225.952	330.754	218.45	114.334	180.85	150.417	-0.571025	7.68077	0.000280363	0.00262405	Erap1
ENSMUSG00000021592	17.6928	13.378	14.1754	15.6606	15.9655	14.375	10.4438	11.7384	15.0549	25.3477	16.8131	26.0041	24.5282	20.4737	13.8206	18.2312	14.4203	12.3094	14.3439	15.0341	-0.505999	4.23434	0.00458868	0.0278687	Arsk
ENSMUSG00000021608	30.8663	42.5399	49.6084	48.7899	26.3359	37.0072	35.9137	44.7921	16.7504	25.3438	26.5629	31.9366	10.4954	17.7955	22.0624	23.7627	27.6805	35.2806	24.6391	27.5687	0.838628	5.01223	4.29808e-05	0.000504557	Lpcat1
ENSMUSG00000021614	133.12	159.729	186.98	250.672	88.6301	175.915	61.0413	183.232	351.813	492.738	268.816	338.092	174.325	370.014	98.9684	270.785	166.262	151.499	148.289	199.438	-0.945739	7.81914	0.00198644	0.0139941	Vcan
ENSMUSG00000021624	19.8991	10.8684	19.7145	14.0532	30.5864	16.622	30.664	16.1824	36.4873	22.4831	31.2904	19.7015	33.1025	30.7627	33.5165	27.6013	21.801	9.12628	35.6792	15.546	-0.578566	4.71117	0.00302147	0.0197717	Cd180
ENSMUSG00000021665	134.826	125.243	82.1696	111.674	123.18	112.03	83.0033	107.75	258.316	203.851	178.98	168.446	301.772	290.294	210.163	215.223	126.618	136.989	114.357	110.452	-1.06121	7.39535	1.10331e-14	9.38566e-13	Hexb
ENSMUSG00000021668	17.5697	18.0286	16.8064	15.7181	17.8749	21.4273	23.7725	14.5763	19.6244	29.3153	27.1788	31.1721	37.3543	35.8723	31.3531	24.7034	18.3804	19.1485	25.2694	23.5342	-0.705638	4.67242	4.01663e-06	6.34689e-05	Polk
ENSMUSG00000021675	20.7603	13.5875	10.6402	11.0801	22.1249	13.5814	25.7274	18.9919	9.28996	5.28937	7.12502	7.47039	6.64028	6.60158	5.82246	7.87882	20.7763	14.9608	14.9988	11.2712	1.25472	3.7859	6.41018e-08	1.4635e-06	F2rl2
ENSMUSG00000021684	2.46569	0.403112	0.68102	0.768046	2.29894	0.555638	1.24122	0.598946	4.47688	2.33707	2.72755	1.74619	5.76908	4.22832	4.02232	2.43883	1.77498	0.627447	2.46168	0.933509	-1.53186	2.08012	0.00256599	0.0173393	Pde8b
ENSMUSG00000021686	127.207	127.176	124.353	121.958	135.73	127.469	115.842	114.083	150.696	152.209	129.967	134.943	162.634	156.848	151.117	138.206	136.993	131.345	132.378	126.504	-0.254158	7.0846	0.00321737	0.0208124	Ap3b1
ENSMUSG00000021687	67.9504	73.9903	64.7717	64.76	73.1009	76.6255	48.5384	62.3494	140.752	119.314	95.7437	85.0098	149.795	148.323	109.516	101.279	71.1319	78.7992	86.831	84.4	-0.842973	6.54238	4.14848e-10	1.50655e-08	Scamp1
ENSMUSG00000021693	37.2343	40.0172	34.3387	31.9116	39.3265	27.8257	32.483	31.1689	46.9984	53.4809	54.263	41.8751	40.3268	36.6674	38.5464	40.045	33.4755	39.1043	40.3835	36.2157	-0.375596	5.34697	0.00899778	0.0472926	Kif2a
ENSMUSG00000021696	12.5204	24.8334	12.6103	20.9193	12.0717	23.6004	10.363	22.1491	32.4428	50.4244	35.6528	43.5821	38.9795	70.0302	29.4043	48.5183	14.0844	23.6066	15.2191	26.1784	-1.33096	5.00134	7.17546e-10	2.48936e-08	Elovl7
ENSMUSG00000021699	20.5548	32.6119	17.0985	12.5841	22.0132	25.1812	29.0029	18.3241	29.8662	46.6673	29.4296	27.3299	45.4807	42.749	41.6518	35.4201	19.771	35.7087	25.4462	27.7	-0.760326	4.96783	2.61242e-05	0.000326093	Pde4d
ENSMUSG00000021701	15.1588	6.4782	8.55729	6.7076	17.0907	9.78374	16.9158	16.5484	55.4985	27.2689	45.4895	12.1013	55.7956	42.7524	78.6757	88.6643	16.9575	9.35958	30.0704	8.91881	-2.07588	5.04381	6.41472e-10	2.24425e-08	Plk2
ENSMUSG00000021720	7.57833	7.58305	4.77718	6.49648	6.82197	4.37857	7.39287	6.3196	14.668	14.7723	18.0173	14.3223	20.9752	14.0448	17.6354	15.5026	8.8175	14.8642	7.61303	6.24576	-1.33358	3.71569	3.90758e-09	1.16384e-07	Rnf180
ENSMUSG00000021728	857.673	704.351	824.493	921.513	687.683	874.518	523.652	983.677	1240.82	909.238	752.149	1173.22	835.335	1611.54	864.237	1352.16	866.383	525.23	912.903	831.593	-0.457261	9.86189	0.00570271	0.0331435	Emb
ENSMUSG00000021745	18.1818	40.4875	6.26385	45.3196	12.4118	22.8843	10.259	59.2229	7.3059	8.55727	5.05597	11.1319	5.51823	2.95014	6.22895	4.81575	29.4983	110.468	25.5608	26.9275	2.01861	4.19611	2.14624e-06	3.65156e-05	Ptprg
ENSMUSG00000021756	53.1668	69.7166	102.728	102.937	77.0236	79.8047	50.4485	97.2469	269.441	146.741	145.8	110.324	230.499	99.3077	252.661	103.868	63.4727	50.4724	94.218	72.7313	-1.1069	6.96456	4.54006e-06	7.05727e-05	Il6st
ENSMUSG00000021759	0.474685	0.106436	0.288832	0.191544	0.251542	0.153789	0.0519261	0.18352	2.28605	3.13251	2.17246	1.65891	2.0402	2.57799	1.81593	3.16055	0.427213	0.0504977	0.237875	0.19945	-2.88523	1.69349	0.000221438	0.00214864	Plpp1
ENSMUSG00000021770	32.5941	36.4282	32.926	36.1741	40.7681	38.2051	36.1754	36.7819	49.5691	40.177	41.5802	31.6318	76.9612	44.0397	53.0223	43.949	33.9763	43.0747	41.6106	43.5118	-0.401707	5.43438	0.00830435	0.0444186	Samd8
ENSMUSG00000021792	7.15087	10.4157	5.59033	11.715	7.77888	7.22468	7.67291	13.2915	13.9054	25.6639	16.8524	21.52	19.2733	17.7551	17.9479	23.5724	9.74428	18.2141	10.9071	11.6152	-1.14352	3.99804	9.72984e-09	2.62136e-07	Fam213a
ENSMUSG00000021819	25.2335	32.4832	29.7864	23.8971	41.6451	27.3806	39.5764	25.9787	32.8979	61.2413	45.5971	31.7025	38.3914	42.4383	44.7778	37.1129	22.714	43.2961	29.5918	26.1538	-0.460611	5.24122	0.00924853	0.0482715	Zswim8
ENSMUSG00000021822	30.8511	39.2891	18.0873	34.88	24.6975	22.6873	18.0706	48.1625	59.8743	45.0003	37.3677	36.7719	36.7327	42.8229	42.9633	78.4469	37.2662	67.8635	29.02	24.789	-0.698877	5.32048	0.00146616	0.0108005	Plau
ENSMUSG00000021823	139.576	206.8	124.427	110.309	150.824	160.88	115.62	165.574	79.7888	109.388	72.7376	54.1653	26.729	46.4505	49.0829	57.7789	140.554	211.496	115.757	143.144	1.20508	6.7156	2.10929e-07	4.30877e-06	Vcl
ENSMUSG00000021830	26.3321	26.8498	23.0667	26.5512	21.6545	22.9622	31.4864	27.5819	13.6568	19.4003	18.0187	22.3563	13.4409	18.3802	19.4113	16.6783	25.5485	25.7686	25.093	27.1023	0.53265	4.54774	0.00071935	0.00588171	Txndc16
ENSMUSG00000021843	40.0968	36.9136	35.7135	33.6053	61.4491	48.9385	60.8884	44.8259	54.7113	51.1685	58.7812	43.391	105.132	56.1789	82.0936	58.2434	44.4651	41.3611	57.0836	60.5276	-0.504099	5.79586	0.00509712	0.0305048	Ktn1
ENSMUSG00000021866	50.2492	79.6485	47.1708	50.7756	88.8394	83.4833	85.1856	107.795	30.4996	37.5594	31.6212	17.2136	34.0175	33.4406	37.0939	38.5107	52.9351	87.6296	69.9453	74.8982	1.1618	5.76323	9.30232e-10	3.18278e-08	Anxa11
ENSMUSG00000021876	26.746	7.41633	5.86916	6.66821	19.3449	7.50214	5.45495	4.43163	80.198	36.5549	36.0605	39.4947	83.3441	72.5082	45.1284	49.1891	26.9031	7.56157	33.3094	10.6498	-2.39898	5.09605	6.26623e-14	4.60513e-12	Rnase4
ENSMUSG00000021880	77.2302	23.2793	24.9189	30.8274	92.6302	28.7993	89.2104	24.9004	20.4116	12.2464	17.2401	8.67146	18.8646	8.10041	22.8445	10.8289	78.4558	35.8444	72.5594	29.4559	1.67838	5.05675	2.46195e-06	4.12095e-05	Rnase6
ENSMUSG00000021886	57.8969	22.4946	26.0666	21.861	42.8662	24.6569	64.7762	31.1544	14.7801	8.74345	9.13442	14.1458	9.58266	8.59786	12.9473	9.91141	46.0441	20.6741	39.4519	23.2965	1.70412	4.65811	1.66307e-10	6.47501e-09	Gpr65
ENSMUSG00000021905	35.2181	31.8713	38.763	44.9402	30.0442	34.9838	29.0722	52.7905	25.1861	18.2761	22.7467	26.4602	30.6232	28.2637	25.4294	34.7817	36.7112	25.2542	24.3375	33.2587	0.47949	5.05684	0.00167803	0.0121348	Dph3
ENSMUSG00000021916	24.2951	22.649	17.2651	19.4534	19.6632	25.2786	18.7571	19.7293	29.8933	27.7979	20.3343	23.644	35.557	36.103	33.3695	28.6643	21.6852	22.0479	22.8258	25.7744	-0.502741	4.73945	0.000571019	0.0048311	Glt8d1
ENSMUSG00000021939	483.998	310.377	363.758	326.726	551.967	405.234	399.858	449.046	1436.48	530.621	693.896	531.728	1468.98	1014.32	1086.99	1157.13	531.185	263.439	819.085	450.034	-1.2742	9.42806	6.20421e-10	2.17673e-08	Ctsb
ENSMUSG00000021957	1030.07	1209.37	1053.57	1110.25	978.435	1168.18	969.928	1171.17	855.766	727.047	748.764	657.707	663.786	863.445	884.826	788.076	1010.56	1170.23	923.954	1164.57	0.476792	9.84432	1.23244e-05	0.000169859	Tkt
ENSMUSG00000021978	15.9719	11.3489	16.61	11.8069	16.1505	12.6283	13.1718	10.3189	23.8438	29.4193	32.4021	23.168	15.7918	12.1072	16.7076	25.0473	15.2966	9.16424	17.2519	9.25764	-0.74165	4.30022	0.00128715	0.00968872	Extl3
ENSMUSG00000021993	30.9643	33.4686	38.1873	38.4264	28.7686	39.7975	29.086	41.7125	25.4799	18.2781	20.0216	26.5269	20.745	26.0631	27.8992	29.4424	30.7393	25.556	29.8734	39.9914	0.515116	4.96286	0.000192836	0.00190383	Mipep
ENSMUSG00000022026	63.6575	123.495	15.8152	20.8242	84.2806	78.8469	36.537	91.5536	21.983	22.5496	4.18191	1.16955	26.5188	4.36489	13.3242	5.34	56.2144	128.706	68.1681	80.8017	2.33307	5.30542	4.5005e-06	7.01333e-05	Olfm4
ENSMUSG00000022037	7.48241	7.18024	4.58902	4.60514	7.79208	12.8131	9.43468	9.52273	40.2421	44.3302	27.9754	26.7506	64.4925	52.5387	67.3026	33.5737	11.7725	10.7523	24.9309	13.7855	-2.48477	4.7978	3.43987e-23	8.37711e-21	Clu
ENSMUSG00000022048	100.861	94.5602	81.4681	85.075	163.836	107.348	170.366	108.158	73.2804	57.2301	52.6209	36.7346	49.6307	79.6184	98.6579	76.2875	89.9431	90.2753	128.334	98.5665	0.778576	6.49314	7.36156e-05	0.000815616	Dpysl2
ENSMUSG00000022089	79.1501	79.5848	58.5774	67.6449	74.5298	68.3137	56.472	67.3338	50.5309	58.5507	45.8576	42.0657	43.3022	61.9269	38.0118	44.7595	75.1896	77.0128	53.2499	59.6126	0.504432	5.8987	5.79605e-05	0.000659221	Bin3
ENSMUSG00000022090	24.576	26.3345	18.1207	20.5409	23.1527	26.7275	22.9826	25.3794	12.1223	14.9879	9.98108	9.02381	18.5615	16.5261	15.9376	15.6088	21.4576	30.1286	19.97	24.7574	0.720142	4.35358	2.32781e-05	0.000294877	Pdlim2
ENSMUSG00000022092	6.5876	4.02612	4.15178	6.56618	6.66584	6.92695	11.8976	7.29979	2.8782	2.29944	2.49478	2.65683	5.43715	3.62331	4.94164	3.74849	5.42812	4.02034	6.83118	5.87868	0.911847	2.81124	0.00544744	0.0319892	Ppp3cc
ENSMUSG00000022102	127.4	60.3989	61.2701	67.0763	132.115	89.6976	93.3675	87.7618	57.4269	39.9286	46.2001	42.9558	35.9501	40.7166	46.8537	57.6417	110.745	74.482	95.2845	81.8379	0.94208	6.10074	6.55406e-08	1.4936e-06	Dok2
ENSMUSG00000022103	5.43294	1.76469	0.665854	0.678798	9.91878	4.6661	8.14826	1.21704	0.442884	0.708761	0.590471	1.07928	0.878084	0.205654	0.549889	0.322046	5.61273	2.34519	7.7814	2.41609	2.51399	2.08963	0.000294445	0.00274024	Gfra2
ENSMUSG00000022106	71.8163	67.7151	61.7216	82.4249	61.0634	63.1288	57.1818	67.5424	113.726	150.603	84.4352	158.183	102.633	231.027	95.6341	183.029	78.0443	75.6813	86.6833	89.5962	-1.07277	6.69404	6.29839e-09	1.78191e-07	Rcbtb2
ENSMUSG00000022114	5.21638	6.10645	5.98069	5.20284	3.17054	4.92509	3.48938	5.30921	12.0506	13.1594	12.0278	12.967	10.4536	12.2281	8.92438	13.0094	4.87965	8.37369	5.29218	6.42079	-1.25681	3.35656	1.45471e-06	2.534e-05	Spry2
ENSMUSG00000022124	69.8296	62.1032	58.0253	64.5815	78.3141	61.6811	67.2158	62.7287	82.4866	91.6891	92.415	75.8043	83.0086	71.8822	72.4223	69.7605	72.0932	75.4194	59.5036	57.3304	-0.302032	6.20619	0.00751241	0.0411394	Fbxl3
ENSMUSG00000022126	10.6225	3.13651	5.98929	3.41724	10.4986	6.20939	3.08626	5.06206	90.3795	21.7018	57.6472	14.4201	49.6213	15.4792	46.2107	17.5692	12.5838	5.36429	16.711	6.60582	-2.70973	4.60295	3.69221e-10	1.35672e-08	Acod1
ENSMUSG00000022139	99.5067	119.239	97.1033	89.5555	115.928	116.139	99.2772	99.9845	139.875	151.079	137.092	118.066	164.196	155.631	136.968	139.508	95.9956	110.515	116.816	131.82	-0.461912	6.95435	4.25892e-06	6.66194e-05	Mbnl2
ENSMUSG00000022150	44.7972	13.6647	19.3391	17.5006	75.2705	19.557	41.7047	13.1344	238.588	103.98	165.114	89.2726	236.46	121.899	145.447	121.417	60.0336	14.3313	85.3544	20.273	-2.33862	6.5293	5.63986e-12	2.90652e-10	Dab2
ENSMUSG00000022157	592.417	696.757	193.801	581.335	382.781	475.798	236.398	690.304	234.775	181.517	155.266	154.981	170.925	111.081	184.749	70.1072	582.496	765.509	282.691	337.972	1.5832	8.30191	7.59892e-09	2.10666e-07	Mcpt8
ENSMUSG00000022180	36.2876	55.6853	18.7483	32.3373	42.9952	23.3013	26.9917	36.0875	85.4558	92.9914	59.8936	40.2688	60.4368	47.207	44.5628	65.5956	45.33	83.7514	44.7206	29.9878	-0.890209	5.63057	0.000110783	0.00116505	Slc7a8
ENSMUSG00000022184	12.9749	6.72664	7.29579	6.43119	9.88531	7.76325	11.0044	7.95388	6.6545	4.19314	4.52578	6.21117	4.75496	5.14977	3.91564	5.51489	9.717	5.95392	9.77173	8.17119	0.750063	3.13578	0.0076051	0.0414591	Fbxo4
ENSMUSG00000022186	260.487	197.581	191.336	233.315	209.397	217.958	208.926	234.581	147.977	116.181	120.809	156.094	147.09	176.089	133.886	194.932	238.207	170.494	199.859	239.566	0.546448	7.51531	1.98989e-07	4.09858e-06	Oxct1
ENSMUSG00000022197	0.97705	0.622142	0.73023	0.242805	1.63627	0.738182	2.99837	0.422283	4.9739	25.2863	5.68525	4.21449	2.70058	3.6556	4.97279	3.55127	0.978895	1.33483	1.24598	0.477968	-2.63167	2.55964	2.5762e-05	0.000321895	Pdzd2
ENSMUSG00000022218	17.3696	21.8511	9.41203	20.7744	27.2787	22.8626	15.2474	26.4558	30.7416	25.8141	21.1852	16.9032	33.9367	39.3588	39.4834	25.5356	16.7726	27.7525	25.4251	21.8057	-0.540712	4.7101	0.00615226	0.0352449	Tgm1
ENSMUSG00000022221	50.119	48.2291	49.3856	49.9503	45.2201	50.3753	60.4799	55.048	75.39	55.2396	72.9142	52.1863	71.0407	85.3507	80.1729	62.0061	54.5729	53.1707	47.1709	55.801	-0.449942	5.93801	0.000194597	0.0019197	Ripk3
ENSMUSG00000022225	141.977	766.131	63.2531	577.608	45.7853	206.568	98.7197	800.439	53.5228	120.585	44.3534	73.278	27.9975	15.9218	73.419	95.1581	151.254	1507.99	38.8811	159.328	2.38303	7.63658	3.54065e-05	0.000426113	Cma1
ENSMUSG00000022227	2.84922	1.80918	3.16624	1.68177	0.346202	0.128216	1.6945	3.19003	0.491816	0.107323	0.0648752	0.182583	0.126958	0	0.144205	0.303371	2.62259	9.31067	0.0793775	0	2.70371	1.57096	0.000519089	0.00445857	Mcpt1
ENSMUSG00000022237	16.7351	16.4106	11.394	7.55466	22.8883	23.2616	21.8185	24.7726	30.83	31.9082	31.8086	17.4114	35.7107	29.3794	37.8567	37.4754	12.3346	23.9875	20.3557	19.5079	-0.817478	4.72385	3.04257e-05	0.000371936	Ankrd33b
ENSMUSG00000022246	22.0015	17.3815	21.3102	19.9214	29.8305	17.4312	25.8472	23.5839	86.941	44.8222	95.6889	66.3364	128.496	69.6256	102.409	88.6751	22.3445	17.4521	28.7183	18.5163	-1.95158	5.77997	2.43011e-23	6.28792e-21	Rai14
ENSMUSG00000022255	315.7	315.143	335.01	345.904	303.125	311.46	241.515	301.037	344.118	314.739	370.124	419.623	506.114	378.595	372.018	386.671	326.382	273.108	307.344	334.635	-0.329352	8.42841	0.00259333	0.0174765	Mtdh
ENSMUSG00000022263	98.4918	120.235	126.776	137.207	185.474	126.919	148.651	103.425	198.531	318.339	271.607	194.625	171.292	197.967	180.29	187.134	112.372	148.52	166.487	103.464	-0.744419	7.44165	2.76554e-05	0.000343136	Trio
ENSMUSG00000022265	22.3772	12.9328	27.6116	27.2878	30.9924	16.7039	30.1008	23.9052	26.5553	32.8034	50.852	39.6885	40.4549	42.316	38.3458	66.6093	26.6689	15.8489	25.7115	15.1094	-0.827804	5.11456	5.33811e-05	0.000612748	Ank
ENSMUSG00000022270	35.0782	32.7397	23.9126	31.2991	40.265	34.3255	35.408	33.3017	47.2202	57.9371	49.0167	43.4606	52.7072	63.3385	65.5687	46.6255	28.9428	35.3699	38.2478	36.9269	-0.688063	5.47907	5.25892e-08	1.21631e-06	Retreg1
ENSMUSG00000022297	1.74033	1.21275	1.50977	0.599276	1.62787	0.71956	2.30586	1.32405	3.78559	4.02225	4.43165	1.37023	5.37345	3.54497	4.82248	2.55074	1.78382	1.1051	0.927457	0.656416	-1.37031	2.16676	0.00432874	0.0265365	Fzd6
ENSMUSG00000022305	123.512	96.745	84.5469	99.9472	139.528	89.1135	94.4021	114.581	277.362	205.604	228.502	195.306	310.773	249.288	220.978	319.482	148.305	133.224	153.99	107.101	-1.26669	7.47124	4.52087e-22	9.20479e-20	Lrp12
ENSMUSG00000022322	90.5278	75.3938	71.9479	85.6548	68.5803	92.5486	65.9568	89.3993	54.7109	54.6065	51.0959	68.4126	54.6212	85.5805	59.2898	74.8053	76.1933	69.4904	66.186	88.434	0.337187	6.17452	0.0045295	0.0275631	Shcbp1
ENSMUSG00000022329	32.6151	25.5143	25.4861	25.7503	27.4386	28.3432	25.6	30.5309	39.4234	31.1782	28.3057	34.8169	47.3172	46.9601	41.2247	39.541	31.1024	25.0497	30.7225	29.7766	-0.489797	5.1098	0.000129063	0.00133247	Stk3
ENSMUSG00000022351	120.513	123.816	89.7553	113.818	89.553	125.982	112.709	111.251	103.295	73.5628	66.9447	81.5931	59.7726	110.688	108.169	85.6434	121.864	101.882	93.448	125.217	0.354427	6.62888	0.00715917	0.0398212	Sqle
ENSMUSG00000022372	211.743	164.852	161.684	191.459	198.364	182.329	256.191	201.065	129.58	160.904	104.306	135.94	128.832	148.275	115.825	125.599	214.047	169.382	161.991	171.672	0.564402	7.34764	5.79319e-07	1.08198e-05	Sla
ENSMUSG00000022378	321.962	309.695	308.531	338.228	279.545	316.81	243.399	322.65	253.761	213.371	221.824	229.237	219.062	224.868	209.275	214.952	331.603	310.981	266.728	331.166	0.438763	8.0363	7.57245e-06	0.000110908	Fam49b
ENSMUSG00000022389	13.8913	23.2253	17.446	19.0505	20.023	15.2133	18.714	16.7037	18.8052	40.9361	37.936	31.5272	30.7496	36.5363	26.1296	27.1633	14.3129	30.2045	15.331	19.0413	-0.80249	4.71773	1.37489e-05	0.000187443	Tef
ENSMUSG00000022433	30.6769	33.7807	35.1926	31.2189	40.7116	32.2887	37.1851	31.4782	40.426	55.8032	49.2485	44.7355	51.1744	46.6762	54.5022	48.4697	28.3341	33.4198	39.0255	32.3687	-0.531237	5.42338	1.12183e-05	0.000157006	Csnk1e
ENSMUSG00000022436	30.9327	46.4671	44.9928	30.8954	46.7161	33.2313	51.8441	29.9209	14.7432	41.7958	27.5053	21.4851	9.64686	13.5925	20.1498	19.1195	26.9926	51.068	36.4661	26.9945	0.873729	4.99367	0.000697221	0.00572717	Sh3bp1
ENSMUSG00000022439	234.978	268.784	268.077	267.199	214.919	272.506	221.612	259.197	199.302	172.748	164.126	198.425	210.993	228.707	176.175	200.489	249.689	223.14	214.943	276.443	0.366599	7.78821	0.000157023	0.00158943	Parvg
[truncated: 1,836 more rows]

## Sheet: S8 CD34 vs RUNX1-RUNX1T1 AML
gene_id	3768	3938	3958	237	202332	217478	275786	463352	580002	687828	861874	969651	112200	142194	230833	347494	352569	417745	488862	546157	636396	651218	667567	686248	285	318748	334228	412761	452442	627523	635258	807970	854862	868442	916462	964973	973536	126620	161510	312340	332131	508084	606061	723101	869922	906708	992966	logFC	logCPM
[truncated: 15,556 more rows]
[truncated: 3 more columns]

[truncated: 4 more sheets: S9 CD34 vs CBFB-MYH11 AML, S10 CD34 vs NPMc AML, S11 Human RNA-Seq Samples, S12 Human IF and Western Blot]
