# Supplementary material for: Proteogenomic analysis reveals cytoplasmic sequestration of RUNX1 by the acute myeloid leukemia–initiating CBFB::MYH11 oncofusion protein
Source: J Clin Invest. 2023 Dec 7;134(4):e176311. doi: 10.1172/JCI176311 (PMC10866659; doi:10.1172/JCI176311)
Supplement: Supporting data values [file jci-134-176311-s181.xlsx]

## Sheet: 1E, 1F
gene	TurboID_1	TurboID_2	TurboID_3	TurboID_4	TurboID_5	TurboID_6	TurboID_7	TurboID_8	TurboID_9	TurboID_10	TurboID_11	TurboID_12	TurboID_13	TurboID_14	TurboID_15	TurboID_16	TurboID_17	TurboID_18	TurboID_19	TurboID_20	TurboID_21	TurboID_22	TurboID_23	PML::RARA_1	PML::RARA_2	PML::RARA_3	PML::RARA_4	PML::RARA5	PML::RARA_6	PML::RARA_7	PML::RARA_8	PML::RARA_9	PML::RARA_10	PML::RARA_11	PML::RARA_12	RUNX1::RUNX1T1_1	RUNX1::RUNX1T1_2	RUNX1::RUNX1T1_3	RUNX1::RUNX1T1_4	RUNX1::RUNX1T1_5	RUNX1::RUNX1T1_6	CBFB::MYH11_	CBFB::MYH11_2	CBFB::MYH11_3	CBFB::MYH11_4	CBFB::MYH11_5	CBFB::MYH11_6	CBFB::MYH11_7	CBFB::MYH11_8
ARID1B	230.522	190.914	292.831	455.309	312.055	222.215	244.586	130.876	348.954	360.237	212.954	431.823	312.597	91.3021	158.965	105.658	172.61	224.066	248.413	209.869	182.506	199.331	181.713	1081.31	941.794	1483.07	1209.7	806.307	655.179	534.625	637.482	972.183	936.16	1078.9	656.862	1644.04	1940.29	2528.36	3244.32	2603.92	2918.77	158.763	416.185	110.017	524.068	123.365	569.838	192.23	362.934
MYH11	2819.46	2114.74	2061.08	1909.36	1984.67	2140.28	2819.94	2427.16	2200.35	2087.53	3325.35	2413.13	1276.44	0	1748.62	0	1657.06	1531.12	1706.49	1490.07	1835.8	1727.54	1742.3	933.861	0	0	0	671.922	540.522	630.094	0	531.46	830.842	564.541	0	1096.03	557.114	1521.3	852.675	925.361	803.15	11887.4	12254.3	10090.2	9283.49	11948.8	11010.7	5370.43	6195.79
RARA	0	0	0	0	0	0	0	0	0	0	0	0	0	0	0	0	0	0	0	0	214.713	88.5918	0	1572.82	1445.54	1812.64	1648.61	836.17	933.63	954.687	925.377	1542.53	1989.34	1568.17	1872.06	0	0	128.56	83.1878	0	0	0	0	0	0	0	0	0	0
KMT2A	88.6623	73.4286	112.627	0	49.9289	70.173	100.712	47.5913	96.9318	73.8948	32.7621	63.5034	43.4163	0	0	0	0	74.6885	43.2023	0	53.6783	0	64.1338	122.876	87.6087	304.219	128.463	44.7948	131.036	38.1875	41.1279	142.587	81.914	250.907	65.6862	653.402	749.222	471.388	831.878	1054.48	1096.99	0	0	62.8671	59.8935	0	0	60.0719	77.7715
RUNX1	0	0	22.5255	0	0	0	43.1623	0	0	27.7106	49.1431	38.102	52.0996	0	70.6513	70.4384	0	37.3443	43.2023	52.4672	85.8852	55.3698	53.4449	233.465	208.071	430.977	278.337	462.88	458.625	286.406	411.279	349.986	257.444	313.634	251.797	611.247	1267.91	707.083	998.254	1334.24	1253.7	416.754	1248.55	487.22	763.642	793.061	661.748	564.676	751.791
CBFB	35.4649	0	33.7882	29.3748	24.9644	23.391	0	0	0	0	49.1431	50.8027	0	0	0	0	0	0	0	0	0	0	32.0669	110.589	76.6576	114.082	107.053	89.5896	81.8973	95.4687	102.82	116.662	81.914	125.454	109.477	843.1	1421.6	642.802	1434.99	710.161	1449.59	3512.64	3445.09	2467.53	2111.24	4317.78	3547.7	997.194	1140.65
RUNX2	0	0	0	0	0	0	0	0	0	0	0	0	0	0	0	0	0	0	0	0	0	0	0	36.8629	43.8044	38.0274	32.1158	59.7264	65.5179	0	0	64.8122	0	37.6361	0	189.697	307.373	85.707	332.751	43.04	293.835	119.073	369.942	94.3006	224.601	140.989	165.437	180.216	311.086
PML	673.833	748.972	518.085	704.994	524.253	502.907	474.785	523.505	639.75	702.001	704.385	482.626	590.462	798.893	812.49	757.213	707.701	510.372	788.443	860.462	880.323	952.361	577.205	2985.9	1795.98	3739.36	2151.76	2105.36	2587.96	1966.66	1768.5	3149.87	2270.19	3286.89	2091.01	990.642	864.487	814.216	831.878	796.241	470.137	1329.64	578.034	1367.36	643.855	969.297	404.401	1141.37	505.515
RUNX1T1	0	0	0	0	0	0	28.7749	0	0	0	0	0	0	0	0	0	0	0	0	0	0	77.5178	0	0	0	0	0	0	0	0	0	272.211	0	238.362	0	3730.72	3899.8	3299.72	3951.42	4842	4309.59	0	0	62.8671	44.9201	0	0	0	0
NUP214	833.425	748.972	1542.99	910.618	1460.42	1146.16	1136.61	928.031	1318.27	1367.05	1392.39	1003.35	1172.24	1369.53	1077.43	1162.23	1363.62	896.263	1188.06	1269.71	1116.51	1151.69	972.697	1511.38	2562.56	2053.48	2783.37	2448.78	1588.81	1260.19	2262.03	1581.42	2012.74	1417.63	2112.91	1306.8	422.638	1199.9	769.487	1850.72	1038.22	992.272	832.37	644.387	778.615	934.05	790.421	973.166	842.524
BCAR3	141.86	0	247.78	190.936	262.126	93.564	187.037	83.2848	184.17	193.974	196.573	114.306	173.665	0	0	0	0	112.033	129.607	146.908	85.8852	99.6657	117.579	0	109.511	0	53.5264	74.658	0	0	0	0	35.106	0	32.8431	0	0	0	0	0	0	178.609	300.578	125.734	329.414	546.331	367.638	528.633	388.857
NCOR2	283.719	308.4	563.136	602.183	736.451	304.083	834.471	356.935	571.898	637.343	327.621	609.633	590.462	433.685	476.896	651.556	655.918	398.339	594.032	619.113	515.311	487.255	352.736	3256.23	2858.24	4487.23	3232.99	3314.82	4291.42	3245.94	2138.65	3966.51	2469.12	4252.88	2901.14	5648.77	4764.28	6620.86	6571.84	5681.28	6209.72	396.909	1202.31	502.937	1437.44	652.073	1360.26	552.662	1049.91
[truncated: 12 more columns]

## Sheet: 2C, 2F, 2I, 3C
	PRC1	PRC2	COMPASS	Nuclear Pore	SWI/SNF	NCOR1	NCOR2	TLE/Groucho	Beta-catenin-TCF	Cohesin	PML Body	HDAC
PML::RARA	0.086957	0	0	0	0.068966	0.444444	0.259259	0.3	0.153846	0	0.175	0.133333
RUNX1::RUNX1T1	0.043478	0.166667	0	0	0.275862	0.333333	0.296296	0.4	0.461538	0.25	0.125	0.2
CBFB::MYH11	0.043478	0	0	0	0	0	0	0	0	0	0	0.008333
CBFB	0.086957	0	0	0	0.103448	0	0	0.1	0.076923	0	0.033333	0.008333

## Sheet: 3I
Pathway	FDR	Count	Ratio
Nuclear protein-containing complex	3e-13	45	0.0324675
Nuclear membrane	6.36e-10	21	0.0578512
Nuclear pore	1.1e-06	10	0.0990099
SWI/SNF superfamily-type complex	8.1e-06	9	0.0909091
Nucleolus	0.000117	32	0.0197287
Chromatin	0.000232	29	0.019945
DNA repair complex	0.000783	4	0.173913
Histone methyltransferase complex	0.00511	5	0.0666667
Secretory vesicle	0.00736	22	0.0176282
Perinuclear region of cytoplasm	0.024	17	0.017801

## Sheet: 3J
Pathway	FDR	Count	Ratio
Actin cytoskeleton	4.13e-08	10	0.0176991
Stress fiber	4.74e-08	6	0.0652174
Myosin complex	2.65e-07	5	0.0833333
Supramolecular complex	0.000887	9	0.00575816
Cell cortex	0.00106	5	0.0131234
Contractile fiber	0.00414	4	0.0135135
Cortical cytoskeleton	0.00482	3	0.0229008
Focal adhesion	0.0148	4	0.00923787
Cortical actin cytoskeleton	0.0319	2	0.0210526
Microtubule cytoskeleton	0.0398	6	0.00402955

## Sheet: 5B
Sample UPN	Cells with Nuclear only staining	Cells with Cytoplasmic only staining	Cells with Cytoplasmic and nuclear staining
803661	3	21	5
944281	2	6	3
636396	1	1	1
869318	0	1	1
862507	0	6	1
452075	0	10	2
595704	0	6	3
258135	1	5	7
230833	1	11	5
417745	1	11	3
171831	3	24	9
258135	0	6	1
417745	4	28	3
417745	4	32	6
417745	0	9	3
667567	1	24	3
595704	2	19	3
944281	10	24	2	Total cells
	33	244	61	338
Frequency	0.0976331	0.721893	0.180473

## Sheet: 5E
Sample UPN	% CBFB nuclear	% CBFB cytoplasmic	% CBFB::MYH11 nuclear	% CBFB::MYH11 cytoplasmic
258135 BM	70.1603	29.8397	38.3467	61.6533
275291 BM	48.1321	51.8679	30.6669	69.3331
285982 BM	49.9316	50.0684	34.9735	65.0265
595704 BM	67.8127	32.1872	43.7211	56.2789

## Sheet: 6C, 6D, 6E, 6F
gene	TurboID_1	TurboID_2	TurboID_3	TurboID_4	TurboID_5	TurboID_6	TurboID_7	TurboID_8	TurboID_9	TurboID_10	TurboID_11	TurboID_12	TurboID_13	TurboID_14	TurboID_15	TurboID_16	TurboID_17	TurboID_18	TurboID_19	TurboID_20	TurboID_21	TurboID_22	TurboID_23	CBFB::MYH11_	CBFB::MYH11_2	CBFB::MYH11_3	CBFB::MYH11_4	CBFB::MYH11_5	CBFB::MYH11_6	CBFB::MYH11_7	CBFB::MYH11_8	N014A_1	N104A_2	N104A_3	N104A_4	N104A_5	N104A_6
MYH11	2819.46	2114.74	2061.08	1909.36	1984.67	2140.28	2819.94	2427.16	2200.35	2087.53	3325.35	2413.13	1276.44	0	1748.62	0	1657.06	1531.12	1706.49	1490.07	1835.8	1727.54	1742.3	11887.4	12254.3	10090.2	9283.49	11948.8	11010.7	5370.43	6195.79	8859.27	12265.9	14198.2	11845.6	11633.6	9206.39
RUNX1	0	0	22.5255	0	0	0	43.1623	0	0	27.7106	49.1431	38.102	52.0996	0	70.6513	70.4384	0	37.3443	43.2023	52.4672	85.8852	55.3698	53.4449	416.754	1248.55	487.22	763.642	793.061	661.748	564.676	751.791	59.2197	55.6023	137.679	96.8307	0	0
CBFB	35.4649	0	33.7882	29.3748	24.9644	23.391	0	0	0	0	49.1431	50.8027	0	0	0	0	0	0	0	0	0	0	32.0669	3512.64	3445.09	2467.53	2111.24	4317.78	3547.7	997.194	1140.65	2108.22	2713.39	5197.39	3598.88	2406.45	1671.08
RUNX2	0	0	0	0	0	0	0	0	0	0	0	0	0	0	0	0	0	0	0	0	0	0	0	119.073	369.942	94.3006	224.601	140.989	165.437	180.216	311.086	0	0	0	0	0	0
MYL12B	106.395	293.714	146.415	132.186	112.34	257.301	158.262	237.957	213.25	212.448	114.667	76.2041	199.715	182.604	229.617	246.535	207.132	236.514	248.413	241.349	257.656	365.441	235.157	515.981	1248.55	628.671	808.562	528.707	1176.44	384.46	583.286	568.509	489.3	481.877	758.507	441.42	773.646
JMJD1C	70.9298	0	304.094	308.435	237.162	58.4775	215.812	35.6935	184.17	157.026	65.5242	228.612	243.131	45.651	105.977	158.487	138.088	136.929	237.613	199.375	203.977	188.257	117.579	218.3	300.578	282.902	464.174	229.107	422.783	300.36	388.857	272.411	155.686	68.8396	193.661	99.6756	247.567
BCOR	159.592	73.4286	213.992	161.561	274.609	23.391	158.262	35.6935	116.318	193.974	180.191	177.81	173.665	68.4766	70.6513	88.0481	86.305	112.033	140.408	94.441	75.1496	66.4438	64.1338	436.6	508.67	172.884	419.254	281.977	386.019	492.59	453.667	213.191	177.927	51.6297	145.246	170.872	278.513
MYO18A	691.566	646.172	765.865	690.307	586.664	479.516	446.01	452.118	610.67	609.632	475.05	431.823	642.561	570.638	618.199	721.994	552.352	547.716	626.434	619.113	719.289	753.03	694.783	6132.24	6520.23	6491.02	5495.23	5375.19	6176.31	4841.8	4640.36	5092.9	4626.11	4629.46	4728.57	4314.53	5198.9

## Sheet: 7B
Gene name	EV_1	EV_2	EV_3	EV_4	EV_5	EV_6	EV_7	EV_8	CM_1	CM_2	CM_3	CM_4	CM_5	CM_6	CM_7	CM_8	N104A_1	N104A_2	N104A_3	N104A_4	logFC	logCPM	PValue	FDR
Runx1	94.8375	111.962	69.5828	75.969	139.48	84.3194	173.447	76.3864	163.269	221.673	166.167	127.837	175.708	168.007	183.201	133.712	82.0141	138.602	129.75	94.0158	-0.720441	7.08496	0.000126188	0.00130387
Runx2	13.2155	19.4896	16.6488	14.2688	15.768	14.8415	15.762	11.2327	33.2568	44.5694	42.6933	30.7446	47.9991	41.5061	32.4656	31.1742	9.58714	20.7083	21.5356	23.3393	-1.33358	4.82067	4.10413e-15	3.74803e-13

## Sheet: 7C
Sample UPN	Genotype	RUNX1	RUNX2
415CD34	CD34	5668.14	2237.43
422CD34	CD34	5637.24	2248.34
48CD34	CD34	3381.96	1781.11
146218	CBFB-MYH11	12418.2	2890
156704	CBFB-MYH11	11134.7	2371.59
258135	CBFB-MYH11	16685.3	2057.37
318433	CBFB-MYH11	13696.4	1905.2
345701	CBFB-MYH11	15749.4	2171.68
499294	CBFB-MYH11	6886.52	2089.55
507696	CBFB-MYH11	14602.5	2851.71
595704	CBFB-MYH11	10166.1	2264.28
619751	CBFB-MYH11	14300	3542.44
671473	CBFB-MYH11	11222.6	1823.68
862507	CBFB-MYH11	12424.9	1651.71
237	RUNX1-RUNX1T1	11571.9	3133.1
263578	RUNX1-RUNX1T1	9351.19	1377.16
275786	RUNX1-RUNX1T1	9629.14	1920.55
463352	RUNX1-RUNX1T1	9934.44	1999.14
514066	RUNX1-RUNX1T1	6584.35	2094.03
750152	RUNX1-RUNX1T1	13246.7	1641.51
905179	RUNX1-RUNX1T1	8360.74	1511.72
110	PML-RARA	3396.94	1446.64
179016	PML-RARA	3253.9	1226.07
202127	PML-RARA	7994.09	2077.27
291696	PML-RARA	10902.6	2666.23
321258	PML-RARA	7697.67	2156.99
447649	PML-RARA	10039.1	1509.13
455499	PML-RARA	4551.64	1362.86
478908	PML-RARA	10432.8	1643.07
501944	PML-RARA	7165.37	1959.4
537782	PML-RARA	4443.63	2529.36
673778	PML-RARA	8703.81	2658.46
709968	PML-RARA	9650.83	2265.83
757199	PML-RARA	3705.31	1374.91
863018	PML-RARA	4846.42	2560.38
943309	PML-RARA	10330.6	2284.12
964886	PML-RARA	7306.81	1633.79
295	NPM-mutant	4796.8	443.78
296	NPM-mutant	10619.8	2524.32
104851	NPM-mutant	12555.4	1606.18
123172	NPM-mutant	8843.34	1674.82
141273	NPM-mutant	13567.7	1069.81
142074	NPM-mutant	6036.64	1363.22
150288	NPM-mutant	8502.57	1435.12
179223	NPM-mutant	7759.13	1085.84
186481	NPM-mutant	5572.63	1332.25
193139	NPM-mutant	11990	1626.05
208027	NPM-mutant	6533.41	1579.91
224143	NPM-mutant	11655	1695.45
254137	NPM-mutant	4557.14	696.841
255108	NPM-mutant	10338.7	1800.7
294154	NPM-mutant	3094.66	762.675
296361	NPM-mutant	5654.28	1791.2
303642	NPM-mutant	11488.7	1678.14
311636	NPM-mutant	4721.67	873.739
322110	NPM-mutant	13350.2	939.334
327733	NPM-mutant	5857.67	1406.79
329614	NPM-mutant	17483.2	1211.56
375182	NPM-mutant	6559.6	2273.56
412761	NPM-mutant	5868.76	921.435
418499	NPM-mutant	6674.4	1340.1
427366	NPM-mutant	4874.34	756.789
431799	NPM-mutant	4832.92	2799.73
433325	NPM-mutant	11923.8	1870.83
452198	NPM-mutant	3891.88	1581.24
456892	NPM-mutant	6254.35	845.222
507202	NPM-mutant	9873.82	2425.49
509754	NPM-mutant	11032.6	1047.83
548327	NPM-mutant	10485	1586.84
573988	NPM-mutant	4187.08	532.043
632729	NPM-mutant	18848.2	2115.39
635258	NPM-mutant	6356	1697.81
670224	NPM-mutant	8689.57	829.609
702808	NPM-mutant	3303.27	219.561
721214	NPM-mutant	13100.1	1087.2
737451	NPM-mutant	12650.9	1782.99
804168	NPM-mutant	12323.4	1785.4
807615	NPM-mutant	7692.83	2078.8
807970	NPM-mutant	7510.27	2014.72
816067	NPM-mutant	5871.83	838.359
933124	NPM-mutant	12562	1370.26
936028	NPM-mutant	7903.18	1700.89
957664	NPM-mutant	5369.06	1549.85
982009	NPM-mutant	4823.41	1056.97
989176	NPM-mutant	11127.3	777.463

## Sheet: 7D
Sample UPN	Genotype	RUNX1
115225	CBFB_MT	18643.1
195182	CBFB_MT	10023
399253	CBFB_MT	8611.71
146218	CBFB-MYH11	12418.2
156704	CBFB-MYH11	11134.7
258135	CBFB-MYH11	16685.3
318433	CBFB-MYH11	13696.4
345701	CBFB-MYH11	15749.4
499294	CBFB-MYH11	6886.52
507696	CBFB-MYH11	14602.5
595704	CBFB-MYH11	10166.1
619751	CBFB-MYH11	14300
671473	CBFB-MYH11	11222.6
862507	CBFB-MYH11	12424.9
415CD19	CD19	661.468
422CD19	CD19	1409.9
48CD19	CD19	1143.31
415CD3	CD3	1915.26
422CD3	CD3	2166.18
48CD3	CD3	2124.94
415CD34	CD34	5668.14
422CD34	CD34	5637.24
48CD34	CD34	3381.96
296	DNMT3A_R882	10619.8
100232	DNMT3A_R882	6975.64
142074	DNMT3A_R882	6036.64
180168	DNMT3A_R882	4396.01
186481	DNMT3A_R882	5572.63
290344	DNMT3A_R882	7345.97
296361	DNMT3A_R882	5654.28
346190	DNMT3A_R882	9083.01
375182	DNMT3A_R882	6559.6
399253	DNMT3A_R882	8611.71
431799	DNMT3A_R882	4832.92
452198	DNMT3A_R882	3891.88
632729	DNMT3A_R882	18848.2
702808	DNMT3A_R882	3303.27
721214	DNMT3A_R882	13100.1
737451	DNMT3A_R882	12650.9
807615	DNMT3A_R882	7692.83
816067	DNMT3A_R882	5871.83
817156	DNMT3A_R882	9314.62
869922	DNMT3A_R882	4779.63
936028	DNMT3A_R882	7903.18
974749	DNMT3A_R882	9984.96
104851	FLT3_ITD	12555.4
141273	FLT3_ITD	13567.7
202127	FLT3_ITD	7994.09
255108	FLT3_ITD	10338.7
255421	FLT3_ITD	9290.77
322110	FLT3_ITD	13350.2
329614	FLT3_ITD	17483.2
332131	FLT3_ITD	3011.13
346190	FLT3_ITD	9083.01
375182	FLT3_ITD	6559.6
447649	FLT3_ITD	10039.1
478908	FLT3_ITD	10432.8
632729	FLT3_ITD	18848.2
709968	FLT3_ITD	9650.83
723101	FLT3_ITD	4358.4
804168	FLT3_ITD	12323.4
943309	FLT3_ITD	10330.6
186481	IDH1_R132	5572.63
225373	IDH1_R132	2744.2
274429	IDH1_R132	8901.68
275382	IDH1_R132	7473.35
303642	IDH1_R132	11488.7
327733	IDH1_R132	5857.67
431799	IDH1_R132	4832.92
452198	IDH1_R132	3891.88
498463	IDH1_R132	8702.98
509754	IDH1_R132	11032.6
548327	IDH1_R132	10485
605322	IDH1_R132	14965.4
740266	IDH1_R132	12444.3
807970	IDH1_R132	7510.27
974749	IDH1_R132	9984.96
987523	IDH1_R132	26317.9
997292	IDH1_R132	6366.68
203	IDH2_R140	13606.7
245	IDH2_R140	13990.1
295	IDH2_R140	4796.8
113971	IDH2_R140	4780.99
237983	IDH2_R140	5642.99
311636	IDH2_R140	4721.67
322110	IDH2_R140	13350.2
426980	IDH2_R140	10262.9
573988	IDH2_R140	4187.08
594368	IDH2_R140	5117.3
723101	IDH2_R140	4358.4
766126	IDH2_R140	20355.4
914247	IDH2_R140	4977.6
972783	IDH2_R140	28533
992966	IDH2_R140	3705.58
422Mono	Mono	1048.32
48Mono	Mono	1719
415Neu	Neu	1542.81
422Neu	Neu	1346.62
48Neu	Neu	1415.08
295	NPM-mutant	4796.8
296	NPM-mutant	10619.8
104851	NPM-mutant	12555.4
123172	NPM-mutant	8843.34
141273	NPM-mutant	13567.7
142074	NPM-mutant	6036.64
150288	NPM-mutant	8502.57
179223	NPM-mutant	7759.13
186481	NPM-mutant	5572.63
193139	NPM-mutant	11990
208027	NPM-mutant	6533.41
224143	NPM-mutant	11655
254137	NPM-mutant	4557.14
255108	NPM-mutant	10338.7
294154	NPM-mutant	3094.66
296361	NPM-mutant	5654.28
303642	NPM-mutant	11488.7
311636	NPM-mutant	4721.67
322110	NPM-mutant	13350.2
327733	NPM-mutant	5857.67
329614	NPM-mutant	17483.2
375182	NPM-mutant	6559.6
412761	NPM-mutant	5868.76
418499	NPM-mutant	6674.4
427366	NPM-mutant	4874.34
431799	NPM-mutant	4832.92
433325	NPM-mutant	11923.8
452198	NPM-mutant	3891.88
456892	NPM-mutant	6254.35
507202	NPM-mutant	9873.82
509754	NPM-mutant	11032.6
548327	NPM-mutant	10485
573988	NPM-mutant	4187.08
632729	NPM-mutant	18848.2
635258	NPM-mutant	6356
670224	NPM-mutant	8689.57
702808	NPM-mutant	3303.27
721214	NPM-mutant	13100.1
737451	NPM-mutant	12650.9
804168	NPM-mutant	12323.4
807615	NPM-mutant	7692.83
807970	NPM-mutant	7510.27
816067	NPM-mutant	5871.83
933124	NPM-mutant	12562
936028	NPM-mutant	7903.18
957664	NPM-mutant	5369.06
982009	NPM-mutant	4823.41
989176	NPM-mutant	11127.3
110	PML-RARA	3396.94
179016	PML-RARA	3253.9
202127	PML-RARA	7994.09
291696	PML-RARA	10902.6
321258	PML-RARA	7697.67
447649	PML-RARA	10039.1
455499	PML-RARA	4551.64
478908	PML-RARA	10432.8
501944	PML-RARA	7165.37
537782	PML-RARA	4443.63
673778	PML-RARA	8703.81
709968	PML-RARA	9650.83
757199	PML-RARA	3705.31
863018	PML-RARA	4846.42
943309	PML-RARA	10330.6
964886	PML-RARA	7306.81
415Pro	Pro	3288.01
422Pro	Pro	3923.75
48Pro	Pro	2533.82
203	RUNX1	13606.7
245	RUNX1	13990.1
103342	RUNX1	7140.61
245450	RUNX1	12187.6
274429	RUNX1	8901.68
400220	RUNX1	11834.5
470690	RUNX1	8698.9
553863	RUNX1	11690.3
578179	RUNX1	14333.5
700717	RUNX1	13207.1
740266	RUNX1	12444.3
766126	RUNX1	20355.4
826984	RUNX1	7346.8
869586	RUNX1	10303.3
962561	RUNX1	5745.95
972783	RUNX1	28533
984036	RUNX1	18117
237	RUNX1-RUNX1T1	11571.9
263578	RUNX1-RUNX1T1	9351.19
275786	RUNX1-RUNX1T1	9629.14
463352	RUNX1-RUNX1T1	9934.44
514066	RUNX1-RUNX1T1	6584.35
750152	RUNX1-RUNX1T1	13246.7
905179	RUNX1-RUNX1T1	8360.74
203	SRSF2_P95	13606.7
245	SRSF2_P95	13990.1
295	SRSF2_P95	4796.8
103342	SRSF2_P95	7140.61
303818	SRSF2_P95	6980.86
311636	SRSF2_P95	4721.67
399253	SRSF2_P95	8611.71
426980	SRSF2_P95	10262.9
470690	SRSF2_P95	8698.9
548327	SRSF2_P95	10485
766126	SRSF2_P95	20355.4
817156	SRSF2_P95	9314.62
962561	SRSF2_P95	5745.95
972783	SRSF2_P95	28533
984036	SRSF2_P95	18117
989176	SRSF2_P95	11127.3
991612	SRSF2_P95	7230.42
992966	SRSF2_P95	3705.58
100232	TET2	6975.64
103342	TET2	7140.61
142074	TET2	6036.64
180168	TET2	4396.01
275382	TET2	7473.35
319955	TET2	5319.62
329614	TET2	17483.2
346190	TET2	9083.01
445045	TET2	12264.5
514066	TET2	6584.35
605322	TET2	14965.4
606061	TET2	3239.46
808642	TET2	14523
831711	TET2	9060.63
906708	TET2	6173.08
984036	TET2	18117
100232	TP53	6975.64
128392	TP53	7305.67
147796	TP53	6081.21
269542	TP53	7866.01
326772	TP53	10500.9
432398	TP53	8887.78
434640	TP53	9171.11
530962	TP53	5387.63
729805	TP53	5682.75
794178	TP53	7014.16
806794	TP53	5888.87
809653	TP53	7714.49
884262	TP53	6843.58
938150	TP53	8365.7
986000	TP53	14833.1

[truncated: 6 more sheets: 7E, 8A, 8B, 8D, 8E, S5, S7]
